# Supplementary material for: (Bis{2-[3-(2,4,6-trimethyl­benz­yl)imid­azolin-2-yliden-1-yl-κC 2]-4-methyl­phenyl}amido-κN)chloridopalladium(II)
Source: Acta Crystallogr Sect E Struct Rep Online. 2010 Jan 23;66(Pt 2):m198. doi: 10.1107/S1600536810002382 (PMC2979753; doi:10.1107/S1600536810002382)
Supplement: Supplementary file 1 [file e-66-0m198-sup1.cif]

##############################################################################
###                                                                        ###
###        Electronic paper (Acta Crystallographica Section E)             ###
###                                                                        ###
##############################################################################
#                                                                            #
# This CIF contains the data in a paper accepted for publication in Acta     #
# Crystallographica Section E. It conforms to the requirements of Notes      #
# for Authors for Section E, and has been peer reviewed under the auspices   #
# of the IUCr Commission on Journals.                                        #
#                                                                            #
# Full details of the Crystallographic Information File format               #
# are given in the paper "The Crystallographic Information File (CIF):       #
# a New Standard Archive File for Crystallography" by S. R. Hall, F. H.      #
# Allen and I. D. Brown [Acta Cryst. (1991), A47, 655-685].                  #
#                                                                            #
# The current version of the core CIF dictionary is obtainable from          #
# ftp://ftp.iucr.org/pub/cif_core.dic. The current version number is 2.4.    #
#                                                                            #
# Software is freely available for graphical display of the structure(s) in  #
# this CIF.  For information consult the CIF home page http://www.iucr.org/  #
# cif/home.html                                                              #
#                                                                            #
# This file may be used for bona fide research purposes within the           #
# scientific community so long as proper attribution is given to the journal # 
# article from which it was obtained.                                        #
#                                                                            #
##############################################################################
                                             
data_I
_audit_creation_method     SHELXL-97
_chemical_name_systematic
;
(Bis{2-[3-(2,4,6-trimethylbenzyl)imidazolin-2-yliden-1-yl-\k<i>C</i>^2^]-
4-methylphenyl}amido-\k<i>N</i>)chloridopalladium(II)
;
_chemical_name_common     cgj
_chemical_formula_moiety     'C40 H42 Cl N5 Pd'
_chemical_formula_sum     'C40 H42 Cl N5  Pd'
_chemical_formula_iupac     '[Pd (C40 H42 N5) Cl]'
_chemical_formula_weight     734.64
_symmetry_cell_setting     Monoclinic
_symmetry_space_group_name_H-M     'P 21/c'
loop_
    _symmetry_equiv_pos_as_xyz
    'x, y, z'
    '-x, y+1/2, -z+1/2'
    '-x, -y, -z'
    'x, -y-1/2, z-1/2'
_cell_length_a     14.077(4)
_cell_length_b     28.784(10)
_cell_length_c     10.269(3)
_cell_angle_alpha     90.00
_cell_angle_beta     101.87(3)
_cell_angle_gamma     90.00
_cell_volume     4072(2)
_cell_formula_units_Z     4
_cell_measurement_reflns_used     23
_cell_measurement_theta_min     4.48
_cell_measurement_theta_max     5.89
_cell_measurement_temperature     295(2)
_exptl_crystal_description     block
_exptl_crystal_colour     orange
_exptl_crystal_size_max     0.45
_exptl_crystal_size_mid     0.40
_exptl_crystal_size_min     0.12
_exptl_crystal_density_diffrn     1.198
_exptl_crystal_density_meas     ?
_exptl_crystal_density_method     'not measured'
_exptl_crystal_F_000     1688
_exptl_absorpt_coefficient_mu     0.552
_exptl_absorpt_correction_type     sphere
_exptl_absorpt_process_details     '(Farrugia, 1999)'
_exptl_absorpt_correction_T_min     0.9419
_exptl_absorpt_correction_T_max     0.9840
_exptl_special_details
;
;
_diffrn_ambient_temperature     295(2)
_diffrn_radiation_type     MoK\a
_diffrn_radiation_wavelength     0.71073
_diffrn_radiation_source     'fine-focus sealed tube'
_diffrn_radiation_monochromator     graphite
_diffrn_measurement_device_type     'Enraf--Nonius CAD-4'
_diffrn_measurement_method     Omega/2-Theta
_diffrn_detector_area_resol_mean     ?
_diffrn_reflns_number     8356
_diffrn_reflns_av_R_equivalents     0.0044
_diffrn_reflns_av_sigmaI/netI     0.1085
_diffrn_reflns_theta_min     1.41
_diffrn_reflns_theta_max     25.25
_diffrn_reflns_theta_full     25.25
_diffrn_measured_fraction_theta_max     0.994
_diffrn_measured_fraction_theta_full     0.994
_diffrn_reflns_limit_h_min     -16
_diffrn_reflns_limit_h_max     4
_diffrn_reflns_limit_k_min     -34
_diffrn_reflns_limit_k_max     0
_diffrn_reflns_limit_l_min     -12
_diffrn_reflns_limit_l_max     12
_diffrn_standards_number     3
_diffrn_standards_interval_count     300
_diffrn_standards_interval_time     ?
_diffrn_standards_decay_%     0.378
_refine_special_details
;
Refinement of <i>F</i>^2^ against ALL reflections. The weighted <i>R</i>-factor
<i>wR</i> and goodness of fit <i>S</i> are based on <i>F</i>^2^, conventional
<i>R</i>-factors <i>R</i> are based on <i>F</i>, with <i>F</i> set to zero for
negative <i>F</i>^2^. The threshold expression of <i>F</i>^2^ >
\s(<i>F</i>^2^) is used only for calculating <i>R</i>-factors(gt) <i>etc</i>.
and is not relevant to the choice of reflections for refinement.
<i>R</i>-factors based on <i>F</i>^2^ are statistically about twice as large
as those based on <i>F</i>, and <i>R</i>- factors based on ALL data will be
even larger.
;
_reflns_number_total     7268
_reflns_number_gt     3639
_reflns_threshold_expression     I>2\s(I)
_refine_ls_structure_factor_coef     Fsqd
_refine_ls_matrix_type     full
_refine_ls_R_factor_all     0.1424
_refine_ls_R_factor_gt     0.0555
_refine_ls_wR_factor_gt     0.1251
_refine_ls_wR_factor_ref     0.1477
_refine_ls_goodness_of_fit_ref     0.969
_refine_ls_restrained_S_all     0.969
_refine_ls_number_reflns     7268
_refine_ls_number_parameters     436
_refine_ls_number_restraints     0
_refine_ls_hydrogen_treatment     constr
_refine_ls_weighting_scheme     calc
_refine_ls_weighting_details
         'calc w=1/[\s^2^(Fo^2^)+(0.0702P)^2^+0.0000P] where P=(Fo^2^+2Fc^2^)/3'
_atom_sites_solution_hydrogens     geom
_atom_sites_solution_primary     direct
_atom_sites_solution_secondary     difmap
_refine_ls_shift/su_max     0.001
_refine_ls_shift/su_mean     0.000
_refine_diff_density_max     0.911
_refine_diff_density_min     -0.678
_refine_ls_extinction_method     none
_refine_ls_extinction_coef     ?
loop_
    _atom_type_symbol
    _atom_type_description
    _atom_type_scat_dispersion_real
    _atom_type_scat_dispersion_imag
    _atom_type_scat_source
    'C' 'C' 0.0033 0.0016
                         'International Tables Vol C Tables 4.2.6.8 and 6.1.1.4'
    'H' 'H' 0.0000 0.0000
                         'International Tables Vol C Tables 4.2.6.8 and 6.1.1.4'
    'N' 'N' 0.0061 0.0033
                         'International Tables Vol C Tables 4.2.6.8 and 6.1.1.4'
    'O' 'O' 0.0106 0.0060
                         'International Tables Vol C Tables 4.2.6.8 and 6.1.1.4'
    'Cl' 'Cl' 0.1484 0.1585
                         'International Tables Vol C Tables 4.2.6.8 and 6.1.1.4'
    'Pd' 'Pd' -1.1770 1.0070
                         'International Tables Vol C Tables 4.2.6.8 and 6.1.1.4'
_computing_data_collection     'DIFRAC (Gabe <i>et al.</i>,  1993)'
_computing_cell_refinement     'NRCVAX (Gabe <i>et al.</i>,  1989)'
_computing_data_reduction     'NRCVAX (Gabe <i>et al.</i>,  1989)'
_computing_structure_solution     'SHELXS97 (Sheldrick, 2008)'
_computing_structure_refinement     'SHELXL97 (Sheldrick, 2008)'
_computing_molecular_graphics     'ORTEP-3 for Windows (Farrugia, 1997)'
_computing_publication_material
                     'SHELXL97 (Sheldrick, 2008) and <i>PLATON</i> (Spek, 2009)'
loop_
    _atom_site_type_symbol
    _atom_site_label
    _atom_site_fract_x
    _atom_site_fract_y
    _atom_site_fract_z
    _atom_site_U_iso_or_equiv
    _atom_site_adp_type
    _atom_site_calc_flag
    _atom_site_refinement_flags
    _atom_site_occupancy
    _atom_site_disorder_assembly
    _atom_site_disorder_group
    Pd Pd1 0.97388(4) 0.876856(14) 0.49293(4) 0.03970(15) Uani d . 1 . .
    Cl Cl1 0.96935(11) 0.88082(5) 0.26123(13) 0.0465(4) Uani d . 1 . .
    N N1 0.8431(3) 0.96410(15) 0.4282(4) 0.0379(11) Uani d . 1 . .
    N N2 0.9465(3) 0.96814(16) 0.6151(5) 0.0405(12) Uani d . 1 . .
    N N3 0.9755(4) 0.87133(16) 0.6870(4) 0.0482(13) Uani d . 1 . .
    N N4 0.9972(4) 0.77978(16) 0.5871(5) 0.0476(13) Uani d . 1 . .
    N N5 1.0988(4) 0.79004(17) 0.4595(5) 0.0523(14) Uani d . 1 . .
    C C1 0.6102(5) 0.9848(2) 0.2470(6) 0.0542(17) Uani d . 1 . .
    C C2 0.5148(6) 0.9890(3) 0.2617(8) 0.078(2) Uani d . 1 . .
    H H2 0.4750 1.0109 0.2106 0.094 Uiso calc R 1 . .
    C C3 0.4774(6) 0.9622(3) 0.3481(9) 0.079(2) Uani d . 1 . .
    C C4 0.5357(6) 0.9316(3) 0.4254(8) 0.082(2) Uani d . 1 . .
    H H4 0.5108 0.9139 0.4863 0.098 Uiso calc R 1 . .
    C C5 0.6326(5) 0.9259(2) 0.4164(7) 0.0624(19) Uani d . 1 . .
    C C6 0.6697(5) 0.9525(2) 0.3235(6) 0.0495(16) Uani d . 1 . .
    C C7 0.6444(6) 1.0151(3) 0.1469(7) 0.080(2) Uani d . 1 . .
    H H7A 0.6493 0.9970 0.0702 0.120 Uiso calc R 1 . .
    H H7B 0.7069 1.0279 0.1857 0.120 Uiso calc R 1 . .
    H H7C 0.5989 1.0400 0.1209 0.120 Uiso calc R 1 . .
    C C8 0.3729(6) 0.9674(4) 0.3621(10) 0.124(4) Uani d . 1 . .
    H H8A 0.3391 0.9386 0.3394 0.186 Uiso calc R 1 . .
    H H8B 0.3422 0.9915 0.3034 0.186 Uiso calc R 1 . .
    H H8C 0.3712 0.9755 0.4523 0.186 Uiso calc R 1 . .
    C C9 0.6969(7) 0.8911(3) 0.5102(9) 0.096(3) Uani d . 1 . .
    H H9A 0.7301 0.9071 0.5885 0.145 Uiso calc R 1 . .
    H H9B 0.7437 0.8777 0.4652 0.145 Uiso calc R 1 . .
    H H9C 0.6570 0.8671 0.5351 0.145 Uiso calc R 1 . .
    C C10 0.7742(4) 0.9455(2) 0.3112(5) 0.0429(14) Uani d . 1 . .
    H H10A 0.7864 0.9126 0.3023 0.052 Uiso calc R 1 . .
    H H10B 0.7848 0.9610 0.2315 0.052 Uiso calc R 1 . .
    C C11 0.9146(4) 0.94019(18) 0.5071(5) 0.0352(13) Uani d . 1 . .
    C C12 0.8313(5) 1.00615(19) 0.4843(6) 0.0426(15) Uani d . 1 . .
    H H12 0.7866 1.0288 0.4478 0.051 Uiso calc R 1 . .
    C C13 0.8939(4) 1.0093(2) 0.5991(6) 0.0440(15) Uani d . 1 . .
    H H13 0.9012 1.0342 0.6579 0.053 Uiso calc R 1 . .
    C C14 1.0110(4) 0.9543(2) 0.7358(5) 0.0412(14) Uani d . 1 . .
    C C15 1.0561(4) 0.98854(19) 0.8193(5) 0.0400(14) Uani d . 1 . .
    H H15 1.0522 1.0191 0.7891 0.048 Uiso calc R 1 . .
    C C16 1.1071(4) 0.9792(2) 0.9466(6) 0.0447(15) Uani d . 1 . .
    C C17 1.1103(5) 0.9332(2) 0.9870(6) 0.0534(17) Uani d . 1 . .
    H H17 1.1414 0.9258 1.0734 0.064 Uiso calc R 1 . .
    C C18 1.0692(5) 0.8985(2) 0.9038(6) 0.0617(19) Uani d . 1 . .
    H H18 1.0765 0.8679 0.9333 0.074 Uiso calc R 1 . .
    C C19 1.0152(5) 0.90776(18) 0.7723(6) 0.0441(15) Uani d . 1 . .
    C C20 1.1546(5) 1.0174(2) 1.0386(6) 0.0592(18) Uani d . 1 . .
    H H20A 1.1533 1.0093 1.1289 0.089 Uiso calc R 1 . .
    H H20B 1.1200 1.0460 1.0158 0.089 Uiso calc R 1 . .
    H H20C 1.2207 1.0211 1.0295 0.089 Uiso calc R 1 . .
    C C21 0.9322(5) 0.83385(19) 0.7331(6) 0.0470(16) Uani d . 1 . .
    C C22 0.9355(5) 0.7888(2) 0.6780(6) 0.0480(16) Uani d . 1 . .
    C C23 0.8818(5) 0.7527(2) 0.7169(7) 0.0576(18) Uani d . 1 . .
    H H23 0.8833 0.7238 0.6769 0.069 Uiso calc R 1 . .
    C C24 0.8265(5) 0.7579(2) 0.8117(7) 0.0601(19) Uani d . 1 . .
    C C25 0.8241(5) 0.8026(2) 0.8685(7) 0.0613(19) Uani d . 1 . .
    H H25 0.7878 0.8077 0.9333 0.074 Uiso calc R 1 . .
    C C26 0.8754(5) 0.8384(2) 0.8281(6) 0.0570(18) Uani d . 1 . .
    H H26 0.8719 0.8675 0.8665 0.068 Uiso calc R 1 . .
    C C27 0.7706(5) 0.7178(3) 0.8530(8) 0.084(3) Uani d . 1 . .
    H H27A 0.7265 0.7057 0.7765 0.127 Uiso calc R 1 . .
    H H27B 0.7346 0.7282 0.9174 0.127 Uiso calc R 1 . .
    H H27C 0.8150 0.6938 0.8914 0.127 Uiso calc R 1 . .
    C C28 1.0308(5) 0.81238(19) 0.5116(6) 0.0462(14) Uani d . 1 . .
    C C29 1.1045(5) 0.7433(2) 0.4970(7) 0.063(2) Uani d . 1 . .
    H H29 1.1447 0.7209 0.4718 0.076 Uiso calc R 1 . .
    C C30 1.0412(5) 0.7370(2) 0.5758(7) 0.063(2) Uani d . 1 . .
    H H30 1.0287 0.7093 0.6157 0.075 Uiso calc R 1 . .
    C C31 1.1649(5) 0.8126(3) 0.3852(6) 0.064(2) Uani d . 1 . .
    H H31A 1.1484 0.8453 0.3745 0.076 Uiso calc R 1 . .
    H H31B 1.1558 0.7989 0.2973 0.076 Uiso calc R 1 . .
    C C32 1.2715(5) 0.8080(3) 0.4546(7) 0.0626(19) Uani d . 1 . .
    C C33 1.3107(6) 0.8376(2) 0.5567(8) 0.0652(19) Uani d . 1 . .
    C C34 1.4079(6) 0.8326(3) 0.6198(9) 0.081(3) Uani d . 1 . .
    H H34 1.4348 0.8527 0.6885 0.097 Uiso calc R 1 . .
    C C35 1.4637(7) 0.7986(4) 0.5818(11) 0.097(3) Uani d . 1 . .
    C C36 1.4247(7) 0.7711(4) 0.4771(10) 0.097(3) Uani d . 1 . .
    H H36 1.4645 0.7494 0.4476 0.117 Uiso calc R 1 . .
    C C37 1.3280(7) 0.7739(3) 0.4119(8) 0.089(3) Uani d . 1 . .
    C C38 1.2505(7) 0.8746(3) 0.6079(9) 0.102(3) Uani d . 1 . .
    H H38A 1.2098 0.8899 0.5339 0.153 Uiso calc R 1 . .
    H H38B 1.2928 0.8969 0.6599 0.153 Uiso calc R 1 . .
    H H38C 1.2108 0.8602 0.6621 0.153 Uiso calc R 1 . .
    C C39 1.5697(6) 0.7926(4) 0.6577(12) 0.158(5) Uani d . 1 . .
    H H39A 1.6027 0.7714 0.6100 0.237 Uiso calc R 1 . .
    H H39B 1.5702 0.7805 0.7449 0.237 Uiso calc R 1 . .
    H H39C 1.6020 0.8221 0.6652 0.237 Uiso calc R 1 . .
    C C40 1.2915(8) 0.7407(4) 0.2986(9) 0.141(5) Uani d . 1 . .
    H H40A 1.3403 0.7177 0.2952 0.212 Uiso calc R 1 . .
    H H40B 1.2778 0.7576 0.2163 0.212 Uiso calc R 1 . .
    H H40C 1.2335 0.7258 0.3125 0.212 Uiso calc R 1 . .
loop_
    _atom_site_aniso_label
    _atom_site_aniso_U_11
    _atom_site_aniso_U_22
    _atom_site_aniso_U_33
    _atom_site_aniso_U_12
    _atom_site_aniso_U_13
    _atom_site_aniso_U_23
    Pd1 0.0439(3) 0.0312(2) 0.0440(3) 0.0077(2) 0.00920(18) -0.0007(2)
    Cl1 0.0564(10) 0.0415(8) 0.0430(8) 0.0120(8) 0.0135(7) 0.0009(7)
    N1 0.031(3) 0.037(3) 0.046(3) 0.000(2) 0.011(2) 0.001(2)
    N2 0.040(3) 0.037(3) 0.049(3) 0.002(2) 0.020(2) -0.001(2)
    N3 0.063(4) 0.037(3) 0.045(3) -0.002(3) 0.014(2) 0.001(2)
    N4 0.054(4) 0.032(3) 0.050(3) 0.007(2) -0.006(3) -0.003(2)
    N5 0.051(4) 0.040(3) 0.059(3) 0.016(3) -0.002(3) -0.012(3)
    C1 0.036(4) 0.073(5) 0.054(4) 0.018(4) 0.009(3) -0.001(3)
    C2 0.046(5) 0.102(7) 0.081(6) 0.022(5) 0.001(4) -0.015(5)
    C3 0.046(5) 0.098(6) 0.096(6) -0.004(5) 0.021(5) -0.029(5)
    C4 0.068(6) 0.096(6) 0.091(6) -0.019(5) 0.041(5) 0.000(5)
    C5 0.045(4) 0.064(5) 0.083(5) -0.008(4) 0.024(4) -0.003(4)
    C6 0.044(4) 0.053(4) 0.054(4) -0.002(3) 0.015(3) -0.010(3)
    C7 0.069(6) 0.092(6) 0.075(5) 0.031(5) 0.007(4) 0.021(4)
    C8 0.040(5) 0.171(10) 0.167(10) 0.000(6) 0.033(6) -0.043(8)
    C9 0.099(7) 0.068(5) 0.135(8) 0.007(5) 0.052(6) 0.041(5)
    C10 0.035(4) 0.053(4) 0.042(3) 0.006(3) 0.010(3) 0.005(3)
    C11 0.027(3) 0.035(3) 0.046(3) 0.001(3) 0.012(3) 0.003(3)
    C12 0.043(4) 0.035(3) 0.051(4) 0.011(3) 0.015(3) 0.003(3)
    C13 0.038(4) 0.042(4) 0.056(4) 0.009(3) 0.022(3) 0.000(3)
    C14 0.048(4) 0.046(3) 0.033(3) 0.003(3) 0.016(3) 0.003(3)
    C15 0.038(4) 0.040(3) 0.046(4) -0.011(3) 0.018(3) -0.004(3)
    C16 0.045(4) 0.053(4) 0.039(3) -0.005(3) 0.015(3) -0.011(3)
    C17 0.061(5) 0.054(4) 0.044(4) 0.002(3) 0.008(3) -0.002(3)
    C18 0.072(5) 0.052(4) 0.055(4) -0.004(4) -0.002(4) 0.000(3)
    C19 0.064(5) 0.027(3) 0.043(3) 0.015(3) 0.016(3) 0.004(3)
    C20 0.051(5) 0.067(4) 0.062(4) -0.015(4) 0.017(3) -0.018(3)
    C21 0.058(4) 0.034(3) 0.046(4) 0.009(3) 0.004(3) 0.010(3)
    C22 0.052(4) 0.034(3) 0.051(4) 0.003(3) -0.005(3) 0.005(3)
    C23 0.058(5) 0.032(3) 0.073(5) -0.003(3) -0.008(4) 0.007(3)
    C24 0.041(4) 0.055(4) 0.076(5) -0.009(3) -0.007(4) 0.022(4)
    C25 0.050(5) 0.061(5) 0.073(5) 0.009(4) 0.014(4) 0.019(4)
    C26 0.060(5) 0.048(4) 0.061(4) 0.000(3) 0.006(4) 0.012(3)
    C27 0.050(5) 0.091(6) 0.106(6) -0.019(4) 0.002(4) 0.029(5)
    C28 0.042(4) 0.039(3) 0.055(4) 0.010(3) 0.002(3) -0.008(3)
    C29 0.060(5) 0.040(4) 0.080(5) 0.014(4) -0.011(4) -0.016(4)
    C30 0.062(5) 0.030(3) 0.086(5) 0.004(3) -0.010(4) -0.010(3)
    C31 0.066(5) 0.075(5) 0.047(4) 0.019(4) 0.007(4) -0.010(3)
    C32 0.048(5) 0.083(5) 0.058(4) 0.021(4) 0.014(3) 0.014(4)
    C33 0.056(5) 0.058(5) 0.081(5) 0.000(4) 0.013(4) 0.015(4)
    C34 0.058(6) 0.059(5) 0.121(7) -0.017(4) 0.005(5) 0.036(5)
    C35 0.064(7) 0.113(8) 0.114(8) 0.000(6) 0.016(6) 0.063(7)
    C36 0.066(6) 0.138(9) 0.097(7) 0.049(6) 0.038(5) 0.034(6)
    C37 0.084(7) 0.122(7) 0.065(5) 0.046(6) 0.025(5) 0.006(5)
    C38 0.114(8) 0.056(5) 0.121(7) -0.002(5) -0.010(6) -0.016(5)
    C39 0.038(5) 0.205(12) 0.218(12) 0.010(7) -0.005(7) 0.100(10)
    C40 0.160(11) 0.159(10) 0.098(7) 0.090(8) 0.011(7) -0.035(7)
_geom_special_details
;
All e.s.d.'s (except the e.s.d. in the dihedral angle between two l.s. planes)
are estimated using the full covariance matrix. The cell e.s.d.'s are taken
into account individually in the estimation of e.s.d.'s in distances, angles
and torsion angles; correlations between e.s.d.'s in cell parameters are only
used when they are defined by crystal symmetry. An approximate (isotropic)
treatment of cell e.s.d.'s is used for estimating e.s.d.'s involving l.s.
planes.
;
loop_
    _geom_bond_atom_site_label_1
    _geom_bond_atom_site_label_2
    _geom_bond_site_symmetry_2
    _geom_bond_distance
    _geom_bond_publ_flag
    Pd1 N3 . 1.995(5) ?
    Pd1 C28 . 2.015(6) ?
    Pd1 C11 . 2.022(5) ?
    Pd1 Cl1 . 2.3697(16) ?
    N1 C11 . 1.345(7) ?
    N1 C12 . 1.365(6) ?
    N1 C10 . 1.480(7) ?
    N2 C11 . 1.369(7) ?
    N2 C13 . 1.388(7) ?
    N2 C14 . 1.434(7) ?
    N3 C21 . 1.370(7) ?
    N3 C19 . 1.407(7) ?
    N4 C28 . 1.362(8) ?
    N4 C30 . 1.394(7) ?
    N4 C22 . 1.423(8) ?
    N5 C28 . 1.352(8) ?
    N5 C29 . 1.397(8) ?
    N5 C31 . 1.470(9) ?
    C1 C6 . 1.383(8) ?
    C1 C2 . 1.386(9) ?
    C1 C7 . 1.501(9) ?
    C2 C3 . 1.362(11) ?
    C2 H2 . 0.9300 ?
    C3 C4 . 1.346(11) ?
    C3 C8 . 1.514(10) ?
    C4 C5 . 1.397(10) ?
    C4 H4 . 0.9300 ?
    C5 C6 . 1.405(9) ?
    C5 C9 . 1.546(10) ?
    C6 C10 . 1.516(8) ?
    C7 H7A . 0.9600 ?
    C7 H7B . 0.9600 ?
    C7 H7C . 0.9600 ?
    C8 H8A . 0.9600 ?
    C8 H8B . 0.9600 ?
    C8 H8C . 0.9600 ?
    C9 H9A . 0.9600 ?
    C9 H9B . 0.9600 ?
    C9 H9C . 0.9600 ?
    C10 H10A . 0.9700 ?
    C10 H10B . 0.9700 ?
    C12 C13 . 1.322(8) ?
    C12 H12 . 0.9300 ?
    C13 H13 . 0.9300 ?
    C14 C15 . 1.374(7) ?
    C14 C19 . 1.389(7) ?
    C15 C16 . 1.382(8) ?
    C15 H15 . 0.9300 ?
    C16 C17 . 1.386(8) ?
    C16 C20 . 1.512(8) ?
    C17 C18 . 1.364(8) ?
    C17 H17 . 0.9300 ?
    C18 C19 . 1.431(8) ?
    C18 H18 . 0.9300 ?
    C20 H20A . 0.9600 ?
    C20 H20B . 0.9600 ?
    C20 H20C . 0.9600 ?
    C21 C26 . 1.388(9) ?
    C21 C22 . 1.419(8) ?
    C22 C23 . 1.391(8) ?
    C23 C24 . 1.375(9) ?
    C23 H23 . 0.9300 ?
    C24 C25 . 1.416(9) ?
    C24 C27 . 1.507(9) ?
    C25 C26 . 1.371(9) ?
    C25 H25 . 0.9300 ?
    C26 H26 . 0.9300 ?
    C27 H27A . 0.9600 ?
    C27 H27B . 0.9600 ?
    C27 H27C . 0.9600 ?
    C29 C30 . 1.333(10) ?
    C29 H29 . 0.9300 ?
    C30 H30 . 0.9300 ?
    C31 C32 . 1.530(9) ?
    C31 H31A . 0.9700 ?
    C31 H31B . 0.9700 ?
    C32 C33 . 1.376(9) ?
    C32 C37 . 1.388(10) ?
    C33 C34 . 1.396(10) ?
    C33 C38 . 1.520(11) ?
    C34 C35 . 1.362(12) ?
    C34 H34 . 0.9300 ?
    C35 C36 . 1.357(13) ?
    C35 C39 . 1.544(12) ?
    C36 C37 . 1.391(12) ?
    C36 H36 . 0.9300 ?
    C37 C40 . 1.511(12) ?
    C38 H38A . 0.9600 ?
    C38 H38B . 0.9600 ?
    C38 H38C . 0.9600 ?
    C39 H39A . 0.9600 ?
    C39 H39B . 0.9600 ?
    C39 H39C . 0.9600 ?
    C40 H40A . 0.9600 ?
    C40 H40B . 0.9600 ?
    C40 H40C . 0.9600 ?
loop_
    _geom_angle_atom_site_label_1
    _geom_angle_atom_site_label_2
    _geom_angle_atom_site_label_3
    _geom_angle_site_symmetry_1
    _geom_angle_site_symmetry_3
    _geom_angle
    _geom_angle_publ_flag
    N3 Pd1 C28 . . 84.8(2) ?
    N3 Pd1 C11 . . 85.4(2) ?
    C28 Pd1 C11 . . 170.1(2) ?
    N3 Pd1 Cl1 . . 177.98(14) ?
    C28 Pd1 Cl1 . . 93.89(19) ?
    C11 Pd1 Cl1 . . 95.88(15) ?
    C11 N1 C12 . . 109.9(5) ?
    C11 N1 C10 . . 126.1(5) ?
    C12 N1 C10 . . 123.1(5) ?
    C11 N2 C13 . . 109.1(5) ?
    C11 N2 C14 . . 125.5(5) ?
    C13 N2 C14 . . 124.5(5) ?
    C21 N3 C19 . . 121.3(5) ?
    C21 N3 Pd1 . . 119.6(4) ?
    C19 N3 Pd1 . . 119.0(4) ?
    C28 N4 C30 . . 110.4(6) ?
    C28 N4 C22 . . 125.3(5) ?
    C30 N4 C22 . . 123.8(6) ?
    C28 N5 C29 . . 110.7(6) ?
    C28 N5 C31 . . 124.7(5) ?
    C29 N5 C31 . . 124.3(6) ?
    C6 C1 C2 . . 118.9(7) ?
    C6 C1 C7 . . 122.5(6) ?
    C2 C1 C7 . . 118.6(7) ?
    C3 C2 C1 . . 122.3(7) ?
    C3 C2 H2 . . 118.8 ?
    C1 C2 H2 . . 118.8 ?
    C4 C3 C2 . . 119.0(7) ?
    C4 C3 C8 . . 119.7(9) ?
    C2 C3 C8 . . 121.3(9) ?
    C3 C4 C5 . . 121.6(7) ?
    C3 C4 H4 . . 119.2 ?
    C5 C4 H4 . . 119.2 ?
    C4 C5 C6 . . 119.0(7) ?
    C4 C5 C9 . . 119.3(7) ?
    C6 C5 C9 . . 121.6(6) ?
    C1 C6 C5 . . 119.1(6) ?
    C1 C6 C10 . . 121.8(6) ?
    C5 C6 C10 . . 119.1(6) ?
    C1 C7 H7A . . 109.5 ?
    C1 C7 H7B . . 109.5 ?
    H7A C7 H7B . . 109.5 ?
    C1 C7 H7C . . 109.5 ?
    H7A C7 H7C . . 109.5 ?
    H7B C7 H7C . . 109.5 ?
    C3 C8 H8A . . 109.5 ?
    C3 C8 H8B . . 109.5 ?
    H8A C8 H8B . . 109.5 ?
    C3 C8 H8C . . 109.5 ?
    H8A C8 H8C . . 109.5 ?
    H8B C8 H8C . . 109.5 ?
    C5 C9 H9A . . 109.5 ?
    C5 C9 H9B . . 109.5 ?
    H9A C9 H9B . . 109.5 ?
    C5 C9 H9C . . 109.5 ?
    H9A C9 H9C . . 109.5 ?
    H9B C9 H9C . . 109.5 ?
    N1 C10 C6 . . 111.7(5) ?
    N1 C10 H10A . . 109.3 ?
    C6 C10 H10A . . 109.3 ?
    N1 C10 H10B . . 109.3 ?
    C6 C10 H10B . . 109.3 ?
    H10A C10 H10B . . 107.9 ?
    N1 C11 N2 . . 105.5(5) ?
    N1 C11 Pd1 . . 133.4(4) ?
    N2 C11 Pd1 . . 121.1(4) ?
    C13 C12 N1 . . 108.6(5) ?
    C13 C12 H12 . . 125.7 ?
    N1 C12 H12 . . 125.7 ?
    C12 C13 N2 . . 106.8(5) ?
    C12 C13 H13 . . 126.6 ?
    N2 C13 H13 . . 126.6 ?
    C15 C14 C19 . . 122.3(5) ?
    C15 C14 N2 . . 118.0(5) ?
    C19 C14 N2 . . 119.1(5) ?
    C14 C15 C16 . . 122.3(5) ?
    C14 C15 H15 . . 118.8 ?
    C16 C15 H15 . . 118.8 ?
    C15 C16 C17 . . 116.5(5) ?
    C15 C16 C20 . . 121.8(6) ?
    C17 C16 C20 . . 121.6(6) ?
    C18 C17 C16 . . 122.0(6) ?
    C18 C17 H17 . . 119.0 ?
    C16 C17 H17 . . 119.0 ?
    C17 C18 C19 . . 121.9(6) ?
    C17 C18 H18 . . 119.1 ?
    C19 C18 H18 . . 119.1 ?
    C14 C19 N3 . . 124.1(5) ?
    C14 C19 C18 . . 114.8(5) ?
    N3 C19 C18 . . 120.9(5) ?
    C16 C20 H20A . . 109.5 ?
    C16 C20 H20B . . 109.5 ?
    H20A C20 H20B . . 109.5 ?
    C16 C20 H20C . . 109.5 ?
    H20A C20 H20C . . 109.5 ?
    H20B C20 H20C . . 109.5 ?
    N3 C21 C26 . . 121.9(5) ?
    N3 C21 C22 . . 121.8(6) ?
    C26 C21 C22 . . 116.0(6) ?
    C23 C22 C21 . . 120.2(6) ?
    C23 C22 N4 . . 119.5(6) ?
    C21 C22 N4 . . 120.2(6) ?
    C24 C23 C22 . . 122.9(6) ?
    C24 C23 H23 . . 118.5 ?
    C22 C23 H23 . . 118.5 ?
    C23 C24 C25 . . 117.0(6) ?
    C23 C24 C27 . . 121.4(7) ?
    C25 C24 C27 . . 121.6(7) ?
    C26 C25 C24 . . 120.0(7) ?
    C26 C25 H25 . . 120.0 ?
    C24 C25 H25 . . 120.0 ?
    C25 C26 C21 . . 123.8(6) ?
    C25 C26 H26 . . 118.1 ?
    C21 C26 H26 . . 118.1 ?
    C24 C27 H27A . . 109.5 ?
    C24 C27 H27B . . 109.5 ?
    H27A C27 H27B . . 109.5 ?
    C24 C27 H27C . . 109.5 ?
    H27A C27 H27C . . 109.5 ?
    H27B C27 H27C . . 109.5 ?
    N5 C28 N4 . . 104.7(5) ?
    N5 C28 Pd1 . . 134.5(5) ?
    N4 C28 Pd1 . . 120.7(5) ?
    C30 C29 N5 . . 107.0(6) ?
    C30 C29 H29 . . 126.5 ?
    N5 C29 H29 . . 126.5 ?
    C29 C30 N4 . . 107.0(6) ?
    C29 C30 H30 . . 126.5 ?
    N4 C30 H30 . . 126.5 ?
    N5 C31 C32 . . 112.6(5) ?
    N5 C31 H31A . . 109.1 ?
    C32 C31 H31A . . 109.1 ?
    N5 C31 H31B . . 109.1 ?
    C32 C31 H31B . . 109.1 ?
    H31A C31 H31B . . 107.8 ?
    C33 C32 C37 . . 120.8(7) ?
    C33 C32 C31 . . 120.1(6) ?
    C37 C32 C31 . . 119.1(7) ?
    C32 C33 C34 . . 119.4(8) ?
    C32 C33 C38 . . 122.2(7) ?
    C34 C33 C38 . . 118.3(8) ?
    C35 C34 C33 . . 120.6(9) ?
    C35 C34 H34 . . 119.7 ?
    C33 C34 H34 . . 119.7 ?
    C36 C35 C34 . . 118.9(9) ?
    C36 C35 C39 . . 121.7(11) ?
    C34 C35 C39 . . 119.4(11) ?
    C35 C36 C37 . . 123.0(9) ?
    C35 C36 H36 . . 118.5 ?
    C37 C36 H36 . . 118.5 ?
    C32 C37 C36 . . 117.2(9) ?
    C32 C37 C40 . . 124.3(8) ?
    C36 C37 C40 . . 118.5(8) ?
    C33 C38 H38A . . 109.5 ?
    C33 C38 H38B . . 109.5 ?
    H38A C38 H38B . . 109.5 ?
    C33 C38 H38C . . 109.5 ?
    H38A C38 H38C . . 109.5 ?
    H38B C38 H38C . . 109.5 ?
    C35 C39 H39A . . 109.5 ?
    C35 C39 H39B . . 109.5 ?
    H39A C39 H39B . . 109.5 ?
    C35 C39 H39C . . 109.5 ?
    H39A C39 H39C . . 109.5 ?
    H39B C39 H39C . . 109.5 ?
    C37 C40 H40A . . 109.5 ?
    C37 C40 H40B . . 109.5 ?
    H40A C40 H40B . . 109.5 ?
    C37 C40 H40C . . 109.5 ?
    H40A C40 H40C . . 109.5 ?
    H40B C40 H40C . . 109.5 ?
data_global
_journal_date_recd_electronic     2009-12-03
_journal_date_accepted     2010-01-19
_journal_name_full     'Acta Crystallographica, Section E'
_journal_year     2010
_journal_volume     66
_journal_issue      2
_journal_page_first     m198
_journal_page_last     m198
_journal_paper_category     QM
_journal_coeditor_code     KJ2138
_publ_contact_author_name     'Luo, Mei-Ming'
_publ_contact_author_address
;
Key Laboratory of Green Chemistry and Technology of the Ministry of Education,
College of Chemistry, Sichuan University, Chengdu 610064,
People's Republic of China
;
_publ_contact_author_email     luomm@scu.edu.cn
_publ_contact_author_fax        .28E-306
_publ_contact_author_phone        .28E-306
_publ_section_title
;\
(Bis{2-[3-(2,4,6-trimethylbenzyl)imidazolin-2-yliden-1-yl-\k<i>C</i>^2^]-\
4-methylphenyl}amido-\k<i>N</i>)chloridopalladium(II)
;
loop_
    _publ_author_name
    _publ_author_footnote
    _publ_author_address
    'Cheng, Guan-Jun' .
;
Key Laboratory of Green Chemistry and Technology of the Ministry of Education,
College of Chemistry, Sichuan University, Chengdu 610064,
People's Republic of China
;
    'Wei, Wei' .
;
Key Laboratory of Green Chemistry and Technology of the Ministry of Education,
College of Chemistry, Sichuan University, Chengdu 610064,
People's Republic of China
;
    'Zhou, Chuang' .
;
School of Bioindustry, Chengdu University, Chengdu 610106,
People's Republic of China
;
    'Luo, Mei-Ming' .
;
Key Laboratory of Green Chemistry and Technology of the Ministry of Education,
College of Chemistry, Sichuan University, Chengdu 610064,
People's Republic of China
;
