# Supplementary material for: (Bis{2-[3-(2,4,6-trimethyl­benz­yl)imid­azolin-2-yliden-1-yl-κC 2]-4-methyl­phenyl}amido-κN)chloridopalladium(II)
Source: Acta Crystallogr Sect E Struct Rep Online. 2010 Jan 23;66(Pt 2):m198. doi: 10.1107/S1600536810002382 (PMC2979753; doi:10.1107/S1600536810002382)
Supplement: Supplementary file 2 [file e-66-0m198-Isup2.hkl]

# 
# h,k,l, Fc-squared, Fo-squared, sigma(Fo-squared) and status flag 
# 
data_I
_shelx_title ' ZHC1 in p21/c' 
_shelx_refln_list_code          4 
_shelx_F_calc_maximum      458.58 
_exptl_crystal_F_000      1688.00 
_reflns_d_resolution_high  0.8332 
 
loop_ 
 _symmetry_equiv_pos_as_xyz 
 'x, y, z' 
 '-x, y+1/2, -z+1/2' 
 '-x, -y, -z' 
 'x, -y-1/2, z-1/2' 
 
_cell_length_a    14.0771 
_cell_length_b    28.7839 
_cell_length_c    10.2688 
_cell_angle_alpha  90.000 
_cell_angle_beta  101.869 
_cell_angle_gamma  90.000 
 
_shelx_F_squared_multiplier     1.000 
 
loop_ 
 _refln_index_h 
 _refln_index_k 
 _refln_index_l 
 _refln_F_squared_calc 
 _refln_F_squared_meas 
 _refln_F_squared_sigma 
 _refln_observed_status 
   1   0   0   210294.53   234364.50    694.67 o 
   2   0   0   105447.52   121751.13   1107.06 o 
   3   0   0    39768.81    49050.96    197.02 o 
   4   0   0     8456.69     8896.06     97.95 o 
   5   0   0     6300.51     7139.94    106.71 o 
   6   0   0     9475.04    13289.96    155.12 o 
   7   0   0     2716.15     2777.98    104.81 o 
   8   0   0      942.10      930.22     77.98 o 
   9   0   0        2.83        2.80    112.80 o 
  10   0   0      136.23       92.76    117.57 o 
  11   0   0      218.73      108.39    120.58 o 
  12   0   0      308.56      331.82     75.39 o 
  13   0   0      486.18      488.27    107.41 o 
  14   0   0     1898.86     1646.75    139.77 o 
  15   0   0     2094.36     1687.04    155.61 o 
  16   0   0     1029.55     1085.76    148.39 o 
   1   1   0        5.40       44.77     17.94 o 
   2   1   0    15864.54    20076.65    108.39 o 
   4   1   0      641.82      673.58     45.68 o 
   5   1   0     4154.51     4789.13     88.42 o 
   6   1   0    16675.95    18472.21    176.77 o 
   7   1   0     8174.95     9011.94    119.04 o 
   8   1   0     5015.63     5370.09    135.92 o 
   9   1   0     4941.68     5193.32    134.52 o 
  10   1   0     3100.63     3583.14    128.00 o 
  11   1   0     1159.20     1275.14    109.23 o 
  12   1   0      859.51      842.43    114.48 o 
  13   1   0      259.00      117.00    142.16 o 
  14   1   0      580.18      566.04    168.92 o 
  15   1   0      143.49      445.88    111.26 o 
  16   1   0       35.80       62.57    161.14 o 
   0   2   0      526.13      464.94     20.88 o 
   1   2   0      924.33     1138.03     30.76 o 
   2   2   0     2218.59     2948.86     51.36 o 
   3   2   0       21.05       21.37     54.65 o 
   4   2   0     2587.36     2752.06     87.09 o 
   5   2   0       57.61        0.07     72.37 o 
   6   2   0     2178.39     2524.50    105.79 o 
   7   2   0     4669.48     5376.04    125.76 o 
   8   2   0     1573.99     1845.94     88.00 o 
   9   2   0      510.63      550.34     82.88 o 
  10   2   0       77.73      105.37    111.47 o 
  11   2   0        0.00        0.49    129.83 o 
  12   2   0       45.61       10.16    135.36 o 
  13   2   0      301.15      206.68    140.48 o 
  14   2   0        1.87       16.11    143.63 o 
  15   2   0        1.93        0.91    153.02 o 
  16   2   0       32.00       34.75    162.97 o 
   1   3   0     8986.47     9836.51     70.62 o 
   2   3   0      186.99      262.59     47.29 o 
   3   3   0     7786.60     9452.63    110.70 o 
   4   3   0    19054.92    22176.07    172.63 o 
   5   3   0    11284.65    12448.79    150.84 o 
   6   3   0     6117.67     6896.68    145.31 o 
   7   3   0    14409.91    15784.26    215.30 o 
   8   3   0     6967.23     7184.64    161.21 o 
   9   3   0     6112.96     6260.30    156.45 o 
  10   3   0     4503.95     4612.29    158.76 o 
  11   3   0     2714.44     2688.86    144.47 o 
  12   3   0     1143.93     1005.82    119.53 o 
  13   3   0     1101.18     1124.85    126.60 o 
  14   3   0      789.53      664.05    126.39 o 
  15   3   0      511.82      778.61    121.14 o 
  16   3   0      222.81      103.83    169.20 o 
   2   4   0    26494.30    33889.28    181.18 o 
   3   4   0    65053.73    74860.77    273.80 o 
   4   4   0    54033.93    59128.21    270.79 o 
   5   4   0    15196.61    17033.76    180.06 o 
   6   4   0     3333.77     3717.10    121.70 o 
   7   4   0     3976.94     4403.50    126.81 o 
   8   4   0      274.10      140.27    102.85 o 
   9   4   0      131.77        4.13    114.62 o 
  10   4   0       62.97      208.30    119.04 o 
  11   4   0      789.04      803.41    116.23 o 
  12   4   0     1279.33     1231.21    110.84 o 
  13   4   0      839.79      760.11    121.42 o 
  14   4   0      517.61      534.79    118.27 o 
  15   4   0      384.76      203.60    129.90 o 
  16   4   0      644.80      144.05    207.11 o 
   2   5   0     2364.45     2588.46    100.96 o 
   3   5   0    16337.26    18498.70    148.46 o 
   4   5   0    23379.15    26580.70    196.18 o 
   5   5   0     7842.93     8098.39    124.57 o 
   6   5   0     4037.64     4208.52    126.95 o 
   7   5   0     4369.80     4289.23    123.59 o 
   8   5   0     4011.55     3980.82    139.49 o 
   9   5   0     5022.36     4635.06    179.08 o 
  10   5   0     4287.14     4342.90    157.08 o 
  11   5   0     5004.83     5279.01    183.63 o 
  12   5   0     3474.85     3509.58    165.35 o 
  13   5   0      644.63      643.45    108.53 o 
  14   5   0      119.93      140.90    147.27 o 
  15   5   0       88.47      213.27    148.32 o 
  16   5   0       22.32        0.07    166.40 o 
   0   6   0       64.45       93.46     41.69 o 
   1   6   0     1655.50     1821.49     63.48 o 
   2   6   0      412.63      292.86     69.36 o 
   3   6   0     4265.99     5101.47    100.68 o 
   4   6   0     4536.89     4121.64     86.46 o 
   5   6   0        4.02        0.84     66.42 o 
   6   6   0       12.16       27.60     47.15 o 
   7   6   0      132.67      141.04     57.03 o 
   8   6   0      176.66      111.61     97.04 o 
   9   6   0     2419.32     2573.33    128.92 o 
  10   6   0      195.55        9.74    136.90 o 
  11   6   0      174.26      278.22     96.34 o 
  12   6   0        2.89        5.68    150.00 o 
  13   6   0        2.43        6.31    151.97 o 
  14   6   0       10.78       77.63    135.71 o 
  15   6   0        8.51        1.82    165.98 o 
  16   6   0        0.21        0.21    159.11 o 
   1   7   0      240.77       10.51     88.00 o 
   2   7   0       99.75       29.29     91.01 o 
   3   7   0     3613.21     4191.85     96.48 o 
   4   7   0     4897.08     5344.30    104.46 o 
   5   7   0     4420.15     4492.55    111.05 o 
   6   7   0     4834.65     4795.01    123.94 o 
   7   7   0     7579.41     7450.39    165.35 o 
   8   7   0     7469.31     7595.70    166.05 o 
   9   7   0     8265.96     8677.74    190.50 o 
  10   7   0     3920.80     4306.54    161.00 o 
  11   7   0     7109.31     6909.22    210.33 o 
  12   7   0     4561.78     4416.82    183.00 o 
  13   7   0     1721.74     1756.96    159.95 o 
  14   7   0      741.62      592.03    151.90 o 
  15   7   0      192.38       32.37    181.53 o 
  16   7   0       25.26        8.76    171.58 o 
   0   8   0    50086.23    56736.69    176.63 o 
   1   8   0    52102.09    56171.77    181.25 o 
   2   8   0    28025.98    31366.04    229.38 o 
   3   8   0    30163.61    33918.14    211.10 o 
   4   8   0    12389.65    13399.33    150.63 o 
   5   8   0     6939.13     7183.38    131.72 o 
   6   8   0     5782.03     6010.39    128.85 o 
   7   8   0     2548.76     2776.65    117.78 o 
   8   8   0      870.34      901.43     92.13 o 
   9   8   0      135.58       30.41    121.00 o 
  10   8   0       43.26        3.15    126.18 o 
  11   8   0      922.31      921.46    120.65 o 
  12   8   0      962.46      981.72    117.85 o 
  13   8   0     1543.12     1327.13    143.35 o 
  14   8   0     1565.32     1193.10    156.73 o 
  15   8   0     1130.07      571.08    157.29 o 
  16   8   0      407.65       26.06    189.45 o 
   1   9   0      161.80       22.49    109.86 o 
   2   9   0    15189.66    15366.90    172.35 o 
   3   9   0     4117.32     3337.71    136.76 o 
   4   9   0     3178.46     3376.53     92.90 o 
   5   9   0     3186.56     3347.66     85.13 o 
   6   9   0     3986.17     4208.66    119.04 o 
   7   9   0     8162.37     8584.70    153.09 o 
   8   9   0    10961.63    11151.02    218.03 o 
   9   9   0     5765.66     5863.12    161.77 o 
  10   9   0     2916.72     3069.65    147.27 o 
  11   9   0     1205.59     1402.93    123.10 o 
  12   9   0      576.63      178.66    161.21 o 
  13   9   0      854.92      768.24    130.46 o 
  14   9   0      189.59       75.67    155.47 o 
  15   9   0      149.59        7.36    177.19 o 
   0  10   0     2579.09     2760.61     34.75 o 
   1  10   0     1198.45     1258.18     65.79 o 
   2  10   0     2017.16     1123.45    108.88 o 
   4  10   0     2492.13     2425.71     83.44 o 
   5  10   0     1708.08     2085.34     81.48 o 
   6  10   0      309.51      329.43     56.47 o 
   7  10   0      124.77      139.35     64.53 o 
   8  10   0        0.29       33.63     74.34 o 
   9  10   0      250.23      163.11    129.55 o 
  10  10   0       24.46        2.73    129.69 o 
  11  10   0      435.46      519.51     99.98 o 
  12  10   0        2.92        2.24    127.51 o 
  13  10   0       29.36      102.29    132.98 o 
  14  10   0        2.12        2.59    147.69 o 
  15  10   0       39.14      294.33    116.93 o 
   1  11   0       90.94        1.54     95.92 o 
   2  11   0      118.08       24.52     97.81 o 
   3  11   0      937.27      685.77     77.77 o 
   4  11   0     4280.67     3795.78    122.40 o 
   5  11   0     7147.58     7537.96    133.61 o 
   6  11   0     9737.69    11211.84    171.30 o 
   7  11   0    12639.39    12861.04    215.65 o 
   8  11   0    17326.92    17666.14    256.43 o 
   9  11   0     2481.97     2836.13    124.43 o 
  10  11   0     6401.02     6218.06    196.32 o 
  11  11   0     2543.12     2738.12    155.68 o 
  12  11   0      524.50      592.24    105.79 o 
  13  11   0     1074.91      876.48    125.13 o 
  14  11   0      462.04      412.32    122.54 o 
  15  11   0      281.95       18.29    193.16 o 
   0  12   0    33805.51    38289.21    254.40 o 
   1  12   0    30280.98    34767.09    194.84 o 
   2  12   0    22611.27    24997.28    199.89 o 
   3  12   0    21935.46    23970.80    209.14 o 
   4  12   0    30945.32    33962.98    278.78 o 
   5  12   0    11979.61    13472.41    182.23 o 
   6  12   0     4048.79     4635.90    132.14 o 
   7  12   0     1067.79     1163.04     88.00 o 
   8  12   0      336.07      482.17     87.79 o 
   9  12   0      308.82      273.80    112.45 o 
  10  12   0      553.36      713.59     99.84 o 
  11  12   0      263.26      148.67    130.11 o 
  12  12   0      144.58        1.89    141.18 o 
  13  12   0      314.85      293.49    143.07 o 
  14  12   0      328.03       11.00    190.85 o 
  15  12   0      511.13      380.02    128.78 o 
   1  13   0     2255.17     1726.48    127.23 o 
   2  13   0      301.73       36.78    124.43 o 
   4  13   0     7430.20     6563.67    163.46 o 
   5  13   0     7180.90     7278.80    140.62 o 
   6  13   0     7608.08     8457.26    159.74 o 
   7  13   0     4295.14     4870.19    131.30 o 
   8  13   0     1568.59     1678.49    105.58 o 
   9  13   0      971.96      983.40     88.98 o 
  10  13   0     2221.49     2107.20    138.16 o 
  11  13   0      851.15      895.47    121.07 o 
  12  13   0      650.27      512.79    112.03 o 
  13  13   0      314.53      352.55    142.65 o 
  14  13   0      301.40       76.51    169.90 o 
  15  13   0      137.59        6.66    174.11 o 
   0  14   0     2214.80     2606.19     51.43 o 
   1  14   0     2765.16     2933.24     94.65 o 
   2  14   0      241.39       92.69     70.55 o 
   3  14   0     1528.06     1369.30     97.11 o 
   4  14   0      672.98       10.37    147.41 o 
   5  14   0      266.91        3.43    110.98 o 
   6  14   0     1301.64     1194.85     89.40 o 
   7  14   0     1094.58      990.26     94.02 o 
   8  14   0        7.79        3.08    103.48 o 
   9  14   0      211.29      135.57    117.57 o 
  10  14   0        4.01        0.91    135.57 o 
  11  14   0      212.48      164.51    131.02 o 
  12  14   0        1.29        2.03    135.71 o 
  13  14   0       22.88       75.04    137.53 o 
  14  14   0       15.78      296.57    101.52 o 
  15  14   0        0.04        0.77    166.19 o 
   1  15   0     1396.56     1403.63     75.60 o 
   2  15   0     3252.64     3373.44     81.13 o 
   3  15   0     4164.88     3668.41     99.84 o 
   4  15   0     7214.26     6998.06    171.93 o 
   5  15   0     1992.54     1824.50     98.86 o 
   6  15   0     3782.30     4209.29    123.10 o 
   7  15   0     5343.13     5356.50    153.65 o 
   8  15   0     1995.87     2027.05    107.13 o 
   9  15   0     2285.50     2484.00    133.61 o 
  10  15   0     4172.17     4613.13    176.91 o 
  11  15   0     1778.42     1744.14    152.32 o 
  12  15   0     2270.28     2471.67    160.23 o 
  13  15   0     1362.53     1310.80    153.93 o 
  14  15   0      684.76      781.97    132.28 o 
   0  16   0    17127.97    17040.06    182.23 o 
   1  16   0    15650.15    16740.34    168.08 o 
   2  16   0     8137.77     8375.98    134.38 o 
   3  16   0     5129.01     5288.39    130.95 o 
   4  16   0     6485.75     7012.56    148.88 o 
   5  16   0     3566.31     4075.19    119.60 o 
   6  16   0     2314.91     2174.04    114.55 o 
   7  16   0     1000.80     1074.48     91.57 o 
   8  16   0      413.01      207.88    123.03 o 
   9  16   0       18.81       25.99    112.94 o 
  10  16   0       55.99        4.41    131.65 o 
  11  16   0       29.97        1.19    134.66 o 
  12  16   0      766.53      708.33    121.42 o 
  13  16   0     1234.57     1231.07    133.68 o 
  14  16   0     1590.28     1457.09    165.56 o 
   1  17   0      211.36        8.13    122.89 o 
   2  17   0      400.98       24.24    115.88 o 
   3  17   0     1491.89     1281.66     93.74 o 
   4  17   0       39.89        3.50    113.36 o 
   5  17   0     1000.08      851.19     95.22 o 
   6  17   0     2511.28     2619.36    114.90 o 
   7  17   0     2536.17     3008.00    116.51 o 
   8  17   0     1979.53     2145.04    119.46 o 
   9  17   0     1036.00     1239.55     98.93 o 
  10  17   0      373.88      444.34    106.64 o 
  11  17   0     1011.02      783.72    123.66 o 
  12  17   0      234.17       36.92    158.20 o 
  13  17   0      389.71      214.25    159.04 o 
  14  17   0      151.38        0.56    172.14 o 
   0  18   0     1978.78     2155.13     66.49 o 
   1  18   0      827.17      776.71     68.45 o 
   2  18   0     1097.70     1128.43     58.43 o 
   3  18   0     3051.90     3051.23     95.50 o 
   4  18   0     1305.66     1066.35     90.73 o 
   5  18   0      305.52      129.41     86.04 o 
   6  18   0       16.98        1.96    138.02 o 
   7  18   0       18.87        1.89    118.62 o 
   8  18   0        8.90        0.63    125.83 o 
   9  18   0      660.73      605.13     96.83 o 
  10  18   0      320.91      214.11    133.68 o 
  11  18   0        4.57      135.01    133.33 o 
  12  18   0      138.50        6.87    151.48 o 
  13  18   0      118.00       54.37    153.93 o 
  14  18   0       19.68        2.24    171.44 o 
   1  19   0        0.23        7.50     90.80 o 
   2  19   0      248.37        6.17    122.54 o 
   3  19   0     2084.81     1472.72    130.39 o 
   4  19   0     3614.17     3282.57    139.99 o 
   5  19   0     7933.96     7702.82    205.35 o 
   6  19   0     4688.90     4940.67    143.21 o 
   7  19   0     4011.66     3846.16    150.56 o 
   8  19   0     3211.77     3715.70    143.98 o 
   9  19   0     5106.74     4972.76    181.11 o 
  10  19   0     1809.47     1987.89    135.43 o 
  11  19   0     3448.14     3067.55    188.54 o 
  12  19   0      919.15      858.69    127.58 o 
  13  19   0      898.03      693.34    142.30 o 
   0  20   0     9063.17     9704.58    149.16 o 
   1  20   0     7640.19     7458.23    143.98 o 
   2  20   0    10303.77    10647.97    167.52 o 
   3  20   0     9860.85    10203.43    192.74 o 
   4  20   0     5189.77     5270.04    161.84 o 
   5  20   0     4118.06     4350.68    166.26 o 
   6  20   0      790.02      483.71    107.55 o 
   7  20   0      465.95       55.70    146.71 o 
   8  20   0      245.78      172.98    128.99 o 
   9  20   0       18.50        0.49    132.63 o 
  10  20   0      274.44       63.27    149.79 o 
  11  20   0      410.91      370.56    123.38 o 
  12  20   0      431.28      309.61    113.29 o 
  13  20   0      461.20        6.45    194.00 o 
   1  21   0       39.99        0.00    113.71 o 
   2  21   0     1014.94      809.78    116.02 o 
   3  21   0     1333.15      924.20    151.55 o 
   4  21   0     1927.39     1898.21    113.22 o 
   5  21   0      737.62      435.37    139.99 o 
   6  21   0     1045.85     1061.17     92.83 o 
   7  21   0      873.80      918.17     99.84 o 
   8  21   0      762.62      778.33    101.73 o 
   9  21   0      745.01      586.91    108.81 o 
  10  21   0      439.79      528.76    100.33 o 
  11  21   0      147.68      158.97     99.63 o 
  12  21   0      225.73        7.29    155.33 o 
  13  21   0       18.52       64.39    135.85 o 
   0  22   0     2773.78     2459.41     91.64 o 
   1  22   0      988.53     1061.94     72.65 o 
   2  22   0      648.63      574.79     95.71 o 
   3  22   0       33.71        4.13    129.55 o 
   4  22   0      214.71        5.46    146.22 o 
   5  22   0      191.25        1.33    138.86 o 
   6  22   0       47.15        1.89    140.20 o 
   7  22   0       24.27        1.33    151.76 o 
   8  22   0      123.51        1.26    159.18 o 
   9  22   0       43.58        6.03    150.84 o 
  10  22   0       91.18        9.81    138.86 o 
  11  22   0        1.50       35.17    127.65 o 
  12  22   0       73.96        4.83    153.44 o 
   1  23   0      642.39      168.71    147.41 o 
   2  23   0     3259.13     2860.94    116.37 o 
   3  23   0     3910.10     4137.41    126.88 o 
   4  23   0     3423.52     3281.10    136.27 o 
   5  23   0     2836.56     2628.61    147.83 o 
   6  23   0     4423.50     4296.24    171.58 o 
   7  23   0     5129.79     5562.48    182.72 o 
   8  23   0     4827.10     5496.97    184.47 o 
   9  23   0     2960.33     3050.67    163.60 o 
  10  23   0     1415.15     1326.28    129.48 o 
  11  23   0      607.27      271.07    171.58 o 
  12  23   0     1136.00     1015.56    155.96 o 
   0  24   0     8548.84     9159.35    172.21 o 
   1  24   0     6587.22     6511.76    154.70 o 
   2  24   0     5167.50     5547.28    161.42 o 
   3  24   0     3282.04     2888.26    140.55 o 
   4  24   0     2163.05     2465.71    119.74 o 
   5  24   0     1578.55     1221.54    127.44 o 
   6  24   0     1019.33      960.56    116.79 o 
   7  24   0      380.02      187.07    144.26 o 
   8  24   0       72.47        9.46    158.41 o 
   9  24   0        5.04       10.02    133.75 o 
  10  24   0       60.36        0.21    139.42 o 
  11  24   0      223.33      127.93    147.13 o 
   1  25   0       30.82        0.28    130.25 o 
   2  25   0      166.27        3.78    130.81 o 
   3  25   0      161.83        0.91    126.81 o 
   4  25   0      444.86      283.05     99.91 o 
   5  25   0      608.41      578.23    107.48 o 
   6  25   0      583.11      675.54     99.63 o 
   7  25   0      500.59      307.15    138.86 o 
   8  25   0      273.17      303.65    126.18 o 
   9  25   0      337.90      400.83    131.58 o 
  10  25   0      318.40      224.41    138.79 o 
  11  25   0      122.34      142.30    137.04 o 
   0  26   0      214.56      108.60    105.93 o 
   1  26   0      140.50      301.76     69.85 o 
   2  26   0      234.32      102.36    113.50 o 
   3  26   0      626.27      394.03    136.48 o 
   4  26   0     1032.44      779.87    108.74 o 
   5  26   0     1021.86     1084.29    109.02 o 
   6  26   0     1445.43     1235.48    133.54 o 
   7  26   0      614.48      166.68    166.47 o 
   8  26   0       39.51        2.80    132.28 o 
   9  26   0       26.69        7.71    148.95 o 
  10  26   0       54.92      163.46    131.51 o 
   1  27   0        6.12        6.52    127.16 o 
   2  27   0      156.11       98.16    110.91 o 
   3  27   0      561.42      135.78    151.83 o 
   4  27   0      685.07      149.09    163.53 o 
   5  27   0      676.61      451.97    151.20 o 
   6  27   0     1280.51     1414.14    123.94 o 
   7  27   0     1246.46     1212.01    127.72 o 
   8  27   0      915.95      638.83    168.29 o 
   9  27   0     1145.71     1220.56    126.81 o 
  10  27   0     1300.36     1524.63    138.72 o 
   0  28   0     3941.28     4189.25    136.34 o 
   1  28   0     2964.26     2837.75    121.70 o 
   2  28   0     2395.46     2472.51    108.39 o 
   3  28   0     3083.40     2986.14    124.01 o 
   4  28   0     2293.31     2212.93    134.03 o 
   5  28   0     1341.62     1024.39    121.42 o 
   6  28   0      456.34      249.42    152.53 o 
   7  28   0      217.77        5.82    142.58 o 
   8  28   0       54.78       17.31    138.65 o 
   9  28   0        0.12        0.14    129.76 o 
   1  29   0        9.16        5.25    141.04 o 
   2  29   0      719.21      655.37    147.76 o 
   3  29   0      415.64      293.21    108.46 o 
   4  29   0      213.27      260.98    137.11 o 
   5  29   0      333.61      183.28    105.72 o 
   6  29   0      383.78       10.72    156.59 o 
   7  29   0      288.78      181.18     94.37 o 
   8  29   0      160.38        4.90    150.21 o 
   0  30   0      487.01      615.71     84.64 o 
   1  30   0      592.27      484.13    102.36 o 
   2  30   0      448.33      202.34    134.87 o 
   3  30   0      702.63      357.53    154.42 o 
   4  30   0      439.30        7.78    155.12 o 
   5  30   0      346.80        1.05    166.89 o 
   6  30   0      320.16        0.21    190.36 o 
   7  30   0      138.66      134.87    142.79 o 
   8  30   0      305.12      296.65    123.59 o 
   1  31   0      124.52        3.01    157.22 o 
   2  31   0      518.76      573.74    112.80 o 
   3  31   0      825.50      511.32    168.50 o 
   4  31   0      814.52      769.29    124.36 o 
   5  31   0     1263.96     1217.06    141.81 o 
   6  31   0     1024.09     1164.44    127.93 o 
   7  31   0      757.52      853.57    121.21 o 
   0  32   0     2561.15     2888.47    131.58 o 
   1  32   0     3031.15     2992.93    143.07 o 
   2  32   0     1754.98     2006.73    119.53 o 
   3  32   0     1018.84      869.90    128.49 o 
   4  32   0     1145.04     1119.67    134.80 o 
   5  32   0      554.31      523.16    119.46 o 
   6  32   0      318.24      163.88    138.16 o 
   1  33   0        1.83        0.07    159.81 o 
   2  33   0       48.71        0.14    147.34 o 
   3  33   0      159.91       51.36    143.98 o 
   4  33   0       63.42        1.47    131.58 o 
   0  34   0       74.89       73.29    116.09 o 
   1  34   0      359.82       55.49    153.72 o 
   2  34   0      337.47      153.44    140.34 o 
 -16   1   1      285.02      349.19    246.97 o 
 -15   1   1      301.23      327.89    247.53 o 
 -14   1   1      184.43       69.01    238.00 o 
 -13   1   1       74.46        9.74    217.96 o 
 -12   1   1      112.62        1.96    193.79 o 
 -11   1   1      143.03        0.42    212.01 o 
 -10   1   1      295.21       77.91    185.39 o 
  -9   1   1      332.40      457.09    159.95 o 
  -8   1   1      390.90      612.00    138.37 o 
  -7   1   1     2927.40     2690.26    187.91 o 
  -6   1   1    15821.24    13219.97    337.84 o 
  -5   1   1    13390.59    10516.40    306.45 o 
  -4   1   1    22457.35    17328.16    355.29 o 
  -2   1   1     3490.25     2230.30     99.91 o 
  -1   1   1    20254.65    16554.89    187.56 o 
   0   1   1    97705.09    99411.12    489.39 o 
   2   1   1    22776.83    22688.30     94.23 o 
   3   1   1    13514.24    14145.50    111.05 o 
   4   1   1     8944.65     9710.61    111.75 o 
   5   1   1     1063.96     1054.86     48.48 o 
   6   1   1       49.96       82.81     74.27 o 
   7   1   1        0.27       24.10     81.76 o 
   8   1   1       38.91       13.10     96.83 o 
   9   1   1      948.46      925.04     70.13 o 
  10   1   1      787.21      622.44    139.14 o 
  11   1   1      286.17      128.21    130.95 o 
  12   1   1       51.76       88.00    121.21 o 
  13   1   1      248.20       36.29    150.70 o 
  14   1   1      649.90      550.27    122.96 o 
  15   1   1      797.67      802.64    110.91 o 
  16   1   1      572.14      456.95    182.37 o 
 -16   2   1      746.24      532.69    311.78 o 
 -15   2   1     1382.13     1195.20    299.59 o 
 -14   2   1     2140.48     1278.85    324.04 o 
 -13   2   1     1382.25      845.52    299.45 o 
 -12   2   1     3574.45     2878.59    296.50 o 
 -11   2   1     4361.18     3103.70    331.68 o 
 -10   2   1     6331.26     4677.52    351.43 o 
  -8   2   1     3482.54     1922.03    231.21 o 
  -1   2   1     3533.15     1809.30    133.40 o 
   0   2   1     1494.61     1281.94     31.81 o 
   1   2   1      381.09      309.89     35.45 o 
   2   2   1     1772.66     2055.99     52.20 o 
   3   2   1    12780.82    14834.28    112.10 o 
   4   2   1    21936.35    24632.96    164.02 o 
   5   2   1    14736.44    16015.12    148.32 o 
   6   2   1    20169.46    22161.43    177.05 o 
   7   2   1     5779.99     6392.02    127.02 o 
   8   2   1     6126.38     6079.82    110.14 o 
   9   2   1     5058.71     5306.47    132.00 o 
  10   2   1     2762.36     2792.06    108.32 o 
  11   2   1     1600.57     1644.72     99.70 o 
  12   2   1      775.24      787.29     91.22 o 
  13   2   1      449.71      460.31     92.34 o 
  14   2   1      323.05      268.34    147.62 o 
  15   2   1       62.25      136.55    151.48 o 
  16   2   1        0.75        2.24    164.37 o 
 -16   3   1      384.53        0.14    276.96 o 
 -15   3   1      256.98        6.73    263.01 o 
 -14   3   1      145.59        2.73    248.16 o 
 -13   3   1      376.50      245.50    222.94 o 
 -12   3   1       55.25        5.61    212.36 o 
 -11   3   1        4.43       25.43    180.48 o 
 -10   3   1      228.47        1.12    194.14 o 
  -9   3   1     1128.35      214.53    220.49 o 
  -8   3   1      500.43        0.77    181.25 o 
  -6   3   1      650.05      119.81    131.51 o 
  -2   3   1     4068.74     3126.19    114.34 o 
  -1   3   1      895.83     1090.31    109.30 o 
   0   3   1    57137.97    59712.80     98.02 o 
   1   3   1    24590.56    27328.41    182.58 o 
   2   3   1    16963.06    17450.84     80.71 o 
   3   3   1    38267.63    41739.44    199.54 o 
   4   3   1     9558.80    10631.72    124.85 o 
   5   3   1      303.98      126.32     69.71 o 
   6   3   1      669.86      618.02     57.31 o 
   7   3   1     3445.41     3767.27    120.51 o 
   8   3   1      109.63       86.32     96.97 o 
   9   3   1       68.20      173.90    101.10 o 
  10   3   1      166.96        1.05    126.39 o 
  11   3   1      934.49     1025.58    101.66 o 
  12   3   1      470.44      512.16     96.48 o 
  13   3   1      604.85      657.40    102.08 o 
  14   3   1      402.54      460.31    148.18 o 
  15   3   1      237.06      150.21    158.76 o 
  16   3   1      227.91      408.32    117.64 o 
 -16   4   1        0.58        5.46    251.24 o 
 -15   4   1        8.27      152.81    216.77 o 
 -14   4   1       67.96       50.94    227.28 o 
 -13   4   1       66.03      176.56    202.69 o 
 -12   4   1      153.66      101.94    206.61 o 
 -11   4   1       93.62        9.60    191.76 o 
 -10   4   1        7.02        5.46    182.93 o 
  -9   4   1        0.21        0.14    150.49 o 
  -8   4   1       24.04        3.29    150.63 o 
  -7   4   1     1309.63      869.62    181.74 o 
  -6   4   1      612.38      153.02    135.29 o 
  -5   4   1        6.14        0.28    103.69 o 
  -2   4   1      553.49      502.49     99.91 o 
  -1   4   1    55244.76    55683.51    264.56 o 
   0   4   1    15351.42    16888.94     77.63 o 
   1   4   1     4313.89     4382.84     61.87 o 
   2   4   1     3229.69     4155.27     58.57 o 
   3   4   1     1856.23     1925.32     50.66 o 
   4   4   1       65.24        4.97     61.59 o 
   5   4   1       31.77        4.13     68.66 o 
   6   4   1      869.27     1066.56     62.29 o 
   7   4   1        2.00       12.33     87.65 o 
   8   4   1       40.97       12.47     94.65 o 
   9   4   1        1.54        5.53    103.13 o 
  10   4   1        8.42       43.37    109.72 o 
  11   4   1        1.25       12.75    122.33 o 
  12   4   1       67.91       80.50    125.69 o 
  13   4   1      255.61      176.98    148.18 o 
  14   4   1       24.51       20.04    150.98 o 
  15   4   1        5.06       20.88    142.09 o 
  16   4   1        5.45        2.31    163.32 o 
 -16   5   1      211.89        0.14    265.40 o 
 -15   5   1      242.85        3.99    265.05 o 
 -14   5   1       64.17        9.53    228.54 o 
 -13   5   1       89.47      228.82    209.07 o 
 -12   5   1        3.40       52.20    205.00 o 
 -11   5   1      136.14        0.77    210.61 o 
 -10   5   1       49.85        2.73    186.86 o 
  -9   5   1      144.61      220.35    164.16 o 
  -7   5   1     2728.97     1486.59    241.79 o 
  -5   5   1     9507.46     6160.88    293.77 o 
  -3   5   1    29492.99    25808.82    366.50 o 
  -2   5   1    18128.25    17944.22    207.74 o 
  -1   5   1    16939.55    20394.45    202.69 o 
   0   5   1      559.13      590.35     26.83 o 
   1   5   1      986.89      834.31     58.99 o 
   2   5   1     1223.58     1574.80     55.14 o 
   3   5   1     2066.09     1948.23     52.97 o 
   4   5   1     2271.37     2158.42     72.65 o 
   5   5   1     1011.85      905.56     53.39 o 
   6   5   1     1526.15     1454.57     75.25 o 
   7   5   1      338.05      478.39     65.58 o 
   8   5   1        0.30        4.76     97.53 o 
   9   5   1       46.13        0.07    111.89 o 
  10   5   1      304.01      169.83    128.99 o 
  11   5   1      101.77        2.24    135.85 o 
  12   5   1     1728.03     1675.48    124.78 o 
  13   5   1      361.43      366.64    149.65 o 
  14   5   1      461.40      400.34    158.48 o 
  15   5   1      258.47       26.97    174.95 o 
  16   5   1      151.52      243.68    143.07 o 
 -16   6   1      129.11       20.39    304.56 o 
 -15   6   1      540.47       92.90    272.33 o 
 -14   6   1      928.98        0.28    303.44 o 
  -7   6   1     7313.13     5101.68    336.02 o 
  -4   6   1     1454.65     1202.20    122.33 o 
  -3   6   1      130.18       48.76     81.97 o 
  -2   6   1     8237.78     9517.79    162.26 o 
  -1   6   1     4283.67     4902.84     94.72 o 
   0   6   1      137.52      112.66     47.29 o 
   1   6   1    15845.74    17042.24    105.16 o 
   2   6   1    16225.52    20154.56    138.30 o 
   3   6   1    14302.17    15135.97    133.54 o 
   4   6   1     9421.41    10895.43    129.69 o 
   5   6   1    12286.27    14361.71    162.83 o 
   6   6   1     6845.66     6600.88    118.90 o 
   7   6   1    17243.57    19449.31    232.68 o 
   8   6   1     4180.26     4656.50    115.25 o 
   9   6   1     4090.76     4572.50    146.85 o 
  10   6   1     2075.07     2027.89    122.68 o 
  11   6   1     4676.66     5385.92    176.21 o 
  12   6   1     2130.16     2155.48    133.75 o 
  13   6   1      657.88      747.50    117.07 o 
  14   6   1      561.64      576.33    170.67 o 
  15   6   1      225.04      377.57    160.30 o 
 -16   7   1      244.37      184.47    242.77 o 
 -15   7   1      561.38        6.80    295.10 o 
 -14   7   1     1392.34      225.46    319.21 o 
 -13   7   1      458.69      184.76    240.88 o 
 -12   7   1      321.79      113.36    217.26 o 
 -11   7   1      788.03      763.12    213.76 o 
 -10   7   1       64.94        0.70    178.94 o 
  -9   7   1      677.02      229.53    199.75 o 
  -8   7   1     1148.15      829.75    195.47 o 
  -7   7   1     3660.63     2823.80    241.30 o 
  -6   7   1     5445.92     4546.50    216.21 o 
  -5   7   1     5115.27     5357.83    224.41 o 
  -4   7   1     5418.66     5537.33    188.75 o 
  -3   7   1    13473.25    14165.19    224.13 o 
  -2   7   1      676.88      533.25     74.41 o 
  -1   7   1    21365.10    24415.69    242.07 o 
   1   7   1    14080.90    17073.27    172.63 o 
   2   7   1     3105.10     2884.90     35.38 o 
   3   7   1      166.70       58.22     42.88 o 
   4   7   1     2352.06     2439.79     73.92 o 
   5   7   1     1757.36     2136.98     76.37 o 
   6   7   1      620.83      612.07     85.97 o 
   7   7   1      113.04      205.42     62.99 o 
   8   7   1      517.38      575.49     77.84 o 
   9   7   1      118.29      240.17    104.11 o 
  10   7   1      173.66      130.74    120.09 o 
  11   7   1      290.34      200.73     87.79 o 
  12   7   1      365.42      212.36    136.13 o 
  13   7   1      775.75      998.81    115.04 o 
  14   7   1      408.28      405.94    121.84 o 
  15   7   1      177.29      269.60    164.93 o 
 -16   8   1       14.81        5.39    263.37 o 
 -15   8   1       26.59        1.40    261.61 o 
 -14   8   1      100.96      465.99    211.52 o 
 -13   8   1       63.77        0.35    239.05 o 
 -12   8   1       43.33        2.80    221.54 o 
 -11   8   1     1084.73      767.19    252.02 o 
 -10   8   1      335.58      246.41    164.51 o 
  -9   8   1       12.31        0.28    155.96 o 
  -8   8   1      398.92      298.89    159.81 o 
  -7   8   1        6.67       40.50    125.48 o 
  -6   8   1      820.79      847.69    150.91 o 
  -5   8   1      327.52      274.37    104.39 o 
  -4   8   1      166.81        3.85     94.16 o 
  -3   8   1     1166.85     1063.27    108.32 o 
  -2   8   1      224.18      110.84     76.65 o 
  -1   8   1      400.48      787.15     74.90 o 
   0   8   1        6.67        0.49     32.79 o 
   1   8   1     6858.31     6930.17     91.71 o 
   2   8   1      233.40       65.93     56.89 o 
   3   8   1      767.81      964.41     38.25 o 
   4   8   1        0.61        7.01     64.95 o 
   5   8   1       52.57        2.80     62.64 o 
   6   8   1       59.13       15.34     71.95 o 
   7   8   1        0.63        4.62     84.43 o 
   8   8   1      150.26      275.84     70.62 o 
   9   8   1      337.34      467.81    105.09 o 
  10   8   1        2.26        0.49    123.94 o 
  11   8   1       27.51      115.25     84.64 o 
  12   8   1      111.62        7.50    136.83 o 
  13   8   1       48.86        0.42    138.02 o 
  14   8   1       48.27       17.52    153.58 o 
  15   8   1        9.68       43.09    106.71 o 
 -16   9   1      115.82        0.14    245.29 o 
 -15   9   1      331.55        4.48    255.73 o 
 -14   9   1      395.92       16.89    250.61 o 
 -13   9   1      661.26      627.06    206.75 o 
 -12   9   1       77.44      237.79    177.54 o 
 -11   9   1      140.99        2.31    199.12 o 
 -10   9   1       15.11        1.96    186.16 o 
  -9   9   1     4892.98     3842.44    307.57 o 
  -8   9   1     2998.53     2687.81    248.09 o 
  -7   9   1     5132.22     3884.27    285.08 o 
  -6   9   1     4930.62     4462.15    224.20 o 
  -5   9   1    11391.51    12299.28    289.78 o 
  -4   9   1    17684.78    19989.07    296.72 o 
  -3   9   1    11970.78    13549.05    201.43 o 
  -2   9   1    15523.30    16777.33    223.92 o 
  -1   9   1    14681.54    15544.23    184.12 o 
   0   9   1    11200.68    11377.82     98.65 o 
   1   9   1    12035.98    12520.70    129.72 o 
   2   9   1     2626.34     2578.65     57.03 o 
   3   9   1     3284.04     2707.85     62.29 o 
   4   9   1     2975.10     2978.22     85.06 o 
   5   9   1      466.22      267.78     73.85 o 
   6   9   1      174.86       71.53     83.79 o 
   7   9   1     2267.98     2656.77    102.78 o 
   8   9   1      268.73      347.16    102.22 o 
   9   9   1       38.03        0.77    118.27 o 
  10   9   1      259.55      213.06    132.98 o 
  11   9   1      281.04      334.90    120.30 o 
  12   9   1       63.37       91.08     94.44 o 
  13   9   1      376.50      443.78    135.85 o 
  14   9   1      207.44      167.66    112.59 o 
  15   9   1      259.99      213.55    164.65 o 
 -16  10   1      342.35       14.15    275.00 o 
 -15  10   1      520.58      454.36    247.95 o 
 -14  10   1     1065.03      352.55    292.37 o 
 -13  10   1     1320.50      689.63    290.69 o 
 -12  10   1     2022.22      963.50    302.39 o 
 -11  10   1     5357.72     3824.44    388.50 o 
 -10  10   1     4555.94     3086.54    337.91 o 
  -9  10   1     5572.64     4950.06    316.19 o 
  -8  10   1    11104.71     9708.01    398.59 o 
  -7  10   1    11743.92    10004.73    397.04 o 
  -6  10   1    10412.58     9425.45    313.88 o 
  -5  10   1    10049.43    10382.72    298.19 o 
  -4  10   1    13438.84    14044.47    267.29 o 
  -3  10   1     1457.07     1353.75     99.70 o 
  -2  10   1      311.08      309.61     80.29 o 
  -1  10   1      581.61      670.50     60.46 o 
   0  10   1     1092.80     1025.09     48.20 o 
   1  10   1      905.66      907.66     40.57 o 
   2  10   1    10218.33     9854.72    113.57 o 
   3  10   1     4863.41     5490.39    101.73 o 
   4  10   1    11953.50    12884.93    153.58 o 
   5  10   1    10566.48    11145.00    156.24 o 
   6  10   1    10478.11    11685.18    172.70 o 
   7  10   1    10160.10    10037.73    184.76 o 
   8  10   1    13203.94    14087.56    222.59 o 
   9  10   1     4151.47     4134.53    149.30 o 
  10  10   1     6002.91     6080.45    186.30 o 
  11  10   1      959.44      842.36    111.12 o 
  12  10   1      820.21      761.37    117.21 o 
  13  10   1      515.60      548.38    107.34 o 
  14  10   1       31.25      149.02    140.83 o 
  15  10   1       59.07       91.64    152.39 o 
 -15  11   1       59.27      272.89    213.97 o 
 -14  11   1        2.17        1.82    213.83 o 
 -13  11   1        3.25       67.26    191.48 o 
 -12  11   1        5.06      107.48    167.94 o 
 -11  11   1      475.60      253.42    215.02 o 
 -10  11   1       20.95       97.95    164.16 o 
  -9  11   1      117.28       22.49    155.96 o 
  -8  11   1       86.30       31.60    141.53 o 
  -7  11   1       42.87      113.64    121.14 o 
  -6  11   1      311.37      255.94    118.34 o 
  -5  11   1     1819.58     1637.50    161.07 o 
  -4  11   1     2653.87     2479.17    141.32 o 
  -3  11   1      688.54      877.53     89.33 o 
  -2  11   1    13136.51    14405.99    201.29 o 
  -1  11   1    12177.28    13666.69    213.83 o 
   0  11   1    15094.07    15675.88    110.56 o 
   1  11   1     3103.48     2702.17     95.85 o 
   2  11   1     4415.99     5102.66     65.79 o 
   3  11   1    17302.69    19951.87    180.69 o 
   4  11   1     4807.43     4952.94    110.35 o 
   5  11   1     3167.54     3227.15     99.00 o 
   6  11   1     1350.86     1143.49     80.92 o 
   7  11   1      137.55       15.27    101.31 o 
   8  11   1       30.90        3.57    109.30 o 
   9  11   1      140.18      148.67    112.31 o 
  10  11   1      738.66      647.73    101.31 o 
  11  11   1       53.77        5.32    124.22 o 
  12  11   1       18.05      144.12     87.93 o 
  13  11   1       22.48       13.31    132.84 o 
  14  11   1      109.33      101.24    137.25 o 
  15  11   1      146.36       19.27    151.69 o 
 -15  12   1        3.39      109.30    211.03 o 
 -14  12   1        2.09        1.12    211.73 o 
 -13  12   1        0.67        3.08    201.29 o 
 -12  12   1        0.33        7.85    191.27 o 
 -11  12   1       54.49      217.40    166.26 o 
 -10  12   1        0.12        0.07    172.49 o 
  -9  12   1        0.49       20.32    132.70 o 
  -8  12   1      191.91       16.25    168.15 o 
  -7  12   1      233.07      107.06    153.16 o 
  -6  12   1       99.94      105.30     97.60 o 
  -5  12   1      176.21      151.55    113.50 o 
  -4  12   1      581.53      698.66    103.83 o 
  -3  12   1        3.78        1.40     86.11 o 
  -2  12   1     3089.89     3240.32     92.06 o 
   0  12   1       27.12      124.85     76.93 o 
   1  12   1      609.73      581.80     77.70 o 
   2  12   1      197.31       13.87     62.78 o 
   3  12   1       55.22       89.33     38.60 o 
   4  12   1      736.69      744.27     63.55 o 
   5  12   1      118.61      132.56     46.80 o 
   6  12   1      407.99      277.31     66.07 o 
   7  12   1     1214.26     1175.51    117.00 o 
   8  12   1      673.18      651.79     90.24 o 
   9  12   1      349.14      235.48     79.45 o 
  10  12   1      981.69      988.51    125.27 o 
  11  12   1       43.88       63.41    117.00 o 
  12  12   1        0.98        4.13    131.30 o 
  13  12   1       13.74       67.82     93.53 o 
  14  12   1       73.16        0.63    151.20 o 
  15  12   1        0.15        3.50    164.44 o 
 -15  13   1      147.86       64.67    240.45 o 
 -14  13   1      164.79       68.24    228.26 o 
 -13  13   1       79.16      115.67    191.13 o 
 -12  13   1       57.58        9.60    220.77 o 
 -11  13   1       38.80      164.44    171.37 o 
 -10  13   1      396.16      271.07    199.96 o 
  -9  13   1        9.18      155.89    145.03 o 
  -8  13   1     1604.77     1916.84    182.93 o 
  -7  13   1     3120.82     3156.11    230.30 o 
  -6  13   1     3220.48     3354.04    199.12 o 
  -5  13   1     2606.05     2837.04    162.69 o 
  -4  13   1    12912.53    14584.09    277.52 o 
  -3  13   1     8568.33     9373.96    205.49 o 
  -2  13   1    17437.86    19360.12    277.52 o 
  -1  13   1    20355.20    22692.85    249.98 o 
   0  13   1    20000.00    20775.94    177.47 o 
   1  13   1    16826.22    17883.34    163.53 o 
   2  13   1     3033.81     2991.60     80.85 o 
   3  13   1     4396.41     4683.33     89.19 o 
   4  13   1     2553.42     2792.41     91.64 o 
   5  13   1      917.60      806.98     69.22 o 
   6  13   1      967.30     1081.42     77.70 o 
   7  13   1      140.27        2.66    101.31 o 
   8  13   1       55.41        7.64    100.54 o 
   9  13   1      356.06      328.87     83.37 o 
  10  13   1     2080.75     1956.78    136.83 o 
  11  13   1      355.99      438.10     99.42 o 
  12  13   1     1039.06     1036.79    118.06 o 
  13  13   1      772.33      661.81    125.48 o 
  14  13   1      476.92      371.89    132.42 o 
 -15  14   1      507.01        0.63    289.29 o 
 -14  14   1      866.33      248.30    284.66 o 
 -13  14   1     1674.68     1153.58    294.40 o 
 -12  14   1     1182.44      501.16    278.99 o 
 -11  14   1     2929.94     2554.55    288.87 o 
 -10  14   1     6030.99     4329.38    412.67 o 
  -9  14   1     1805.36     1517.07    231.63 o 
  -8  14   1     5863.71     5715.71    298.26 o 
  -7  14   1     5085.53     5266.40    257.97 o 
  -6  14   1     2680.37     2487.15    205.91 o 
  -5  14   1     1592.54     1312.34    142.37 o 
  -4  14   1     1717.42     1962.94    137.18 o 
  -3  14   1      704.61      844.74    103.20 o 
  -2  14   1       54.82        9.11     96.06 o 
  -1  14   1     1150.08     1491.14     82.60 o 
   0  14   1     4222.29     4021.52     86.74 o 
   1  14   1     6026.96     6101.89    106.71 o 
   2  14   1      990.33      782.18     54.23 o 
   3  14   1     6436.71     6390.41    109.86 o 
   4  14   1     2730.17     2854.07     82.53 o 
   5  14   1     1521.81     1573.54     84.15 o 
   6  14   1     4179.74     4398.18    119.60 o 
   7  14   1     4826.33     4890.58    139.35 o 
   8  14   1     2862.48     2956.64    122.05 o 
   9  14   1     1491.21     1640.94    111.26 o 
  10  14   1     2175.79     2142.37    140.90 o 
  11  14   1      710.39      562.32    107.62 o 
  12  14   1      296.92      341.84    144.05 o 
  13  14   1      602.99      643.81    110.14 o 
  14  14   1      574.14      505.85    132.21 o 
 -15  15   1      550.08      454.08    252.02 o 
 -14  15   1      636.76      173.69    274.37 o 
 -13  15   1      752.68      577.60    229.31 o 
 -12  15   1      680.95      165.91    243.26 o 
 -11  15   1      142.54        5.68    183.70 o 
 -10  15   1      323.04      268.13    191.41 o 
  -9  15   1      421.36      504.17     92.76 o 
  -8  15   1       15.70      130.81    127.51 o 
  -7  15   1      108.73      196.95    127.51 o 
  -6  15   1      269.61      342.05    114.48 o 
  -5  15   1     1340.70     1514.05    135.36 o 
  -4  15   1     3319.86     3388.16    162.12 o 
  -3  15   1     3041.33     2959.58    168.64 o 
  -2  15   1     6067.79     6690.77    147.48 o 
  -1  15   1     8770.18     9039.34    190.99 o 
   0  15   1     6633.80     7436.72    100.68 o 
   1  15   1     7154.72     6846.03    126.67 o 
   2  15   1     5016.52     5440.29     96.97 o 
   3  15   1      406.39      323.69     55.63 o 
   4  15   1     1319.91     1413.23     78.75 o 
   5  15   1        2.17        4.69     81.69 o 
   6  15   1       38.92      102.01     80.92 o 
   7  15   1       36.39        3.64     92.20 o 
   8  15   1      658.14      523.02     82.46 o 
   9  15   1      105.80      218.17     70.83 o 
  10  15   1        1.28        0.35    122.89 o 
  11  15   1        0.70        0.14    125.55 o 
  12  15   1       39.08       25.08    124.01 o 
  13  15   1       69.14       97.32    135.99 o 
  14  15   1      139.28       63.55    153.93 o 
 -14  16   1      342.13      379.74    237.16 o 
 -13  16   1      448.13      217.12    235.83 o 
 -12  16   1      149.52      165.49    192.53 o 
 -11  16   1      227.50       11.77    203.32 o 
 -10  16   1      524.64      269.81    200.87 o 
  -9  16   1       41.45      212.36    100.68 o 
  -8  16   1      854.38      733.14    175.23 o 
  -7  16   1      435.25      635.19     84.01 o 
  -6  16   1      279.65      172.14    131.51 o 
  -5  16   1        4.87        2.66    133.19 o 
  -4  16   1       67.28        0.28    118.76 o 
  -3  16   1      286.84      109.23    126.53 o 
  -1  16   1       13.80       90.94    104.81 o 
   0  16   1      194.59       48.83    103.41 o 
   1  16   1     1458.64     1198.56     68.94 o 
   2  16   1     2639.38     2747.36     88.84 o 
   3  16   1      312.76      217.26     88.98 o 
   4  16   1     1054.98     1316.76     68.24 o 
   5  16   1      355.48      375.47     60.11 o 
   6  16   1      278.40      214.04     63.90 o 
   7  16   1      109.63       23.75     94.37 o 
   8  16   1        0.31        9.39     91.43 o 
   9  16   1      289.38      217.75    116.72 o 
  10  16   1      178.24      179.99    112.10 o 
  11  16   1       12.10        1.12    116.37 o 
  12  16   1       38.07       46.73    129.69 o 
  13  16   1       77.45       62.50    139.56 o 
  14  16   1      112.46       94.51    144.47 o 
 -14  17   1      212.26      288.45    213.97 o 
 -13  17   1      117.38        1.61    206.05 o 
 -12  17   1        0.05       10.58    207.18 o 
 -11  17   1        5.88       51.64    201.29 o 
 -10  17   1      315.24      163.53    199.26 o 
  -9  17   1      909.41      675.96    210.40 o 
  -8  17   1      616.20      420.94    182.86 o 
  -7  17   1     2533.83     2535.50    211.03 o 
  -6  17   1     4182.52     4363.78    221.40 o 
  -5  17   1     8059.88     9036.25    263.93 o 
  -4  17   1     7149.27     7251.41    238.70 o 
  -3  17   1     7628.39     8328.55    245.08 o 
  -2  17   1     3402.58     3422.07    178.87 o 
  -1  17   1     6453.57     7209.09    169.20 o 
   0  17   1     6524.81     6607.88    125.27 o 
   1  17   1     3215.52     3554.07     90.17 o 
   2  17   1     3078.00     3996.65    132.21 o 
   3  17   1     3167.39     4063.49    123.45 o 
   4  17   1     1675.57     2117.57     98.72 o 
   5  17   1      398.18      574.16     71.60 o 
   6  17   1      281.38      137.67    107.97 o 
   7  17   1      340.57      342.61    111.96 o 
   8  17   1        2.64        8.90    100.26 o 
   9  17   1       21.27       77.56    104.25 o 
  10  17   1        1.43        0.84    115.88 o 
  11  17   1      148.71       58.92    133.12 o 
  12  17   1        1.18        0.35    132.21 o 
  13  17   1       93.21        0.21    157.85 o 
  14  17   1      157.64        1.05    238.56 o 
 -14  18   1      582.75      187.00    263.93 o 
 -13  18   1      799.99      439.29    278.92 o 
 -12  18   1     2500.39     1330.70    320.68 o 
 -10  18   1     1788.15     1621.11    260.28 o 
  -9  18   1     4073.51     3619.08    329.64 o 
  -8  18   1      733.67      661.95    170.39 o 
  -7  18   1     1487.35     1419.96    201.08 o 
  -6  18   1     2313.54     2999.03    181.81 o 
  -5  18   1     2237.33     2689.35    192.60 o 
  -4  18   1     2575.63     2409.10    180.48 o 
  -3  18   1     1286.19     1479.44    136.20 o 
  -2  18   1      687.89      868.85    130.32 o 
  -1  18   1      339.47      261.75    123.94 o 
   0  18   1     1072.23     1046.60    106.07 o 
   1  18   1     1310.56     2108.11    142.93 o 
   2  18   1     5812.02     6568.16    138.72 o 
   3  18   1     9434.04     9783.89    168.50 o 
   4  18   1     7464.92     8186.11    149.09 o 
   5  18   1     5846.91     6369.25    149.86 o 
   6  18   1     2783.51     2906.13    117.92 o 
   7  18   1     2195.75     1954.33    121.70 o 
   8  18   1      891.66      930.29     99.14 o 
   9  18   1     2216.55     2379.82    127.93 o 
  10  18   1     2234.53     2399.85    144.05 o 
  11  18   1     2503.69     2468.66    156.59 o 
  12  18   1     1030.07      891.13    132.70 o 
  13  18   1      474.30      356.69    152.18 o 
 -13  19   1      533.25      143.91    241.51 o 
 -12  19   1      277.29        6.38    230.51 o 
 -11  19   1      356.06       55.49    224.83 o 
 -10  19   1      805.56      491.49    232.89 o 
  -9  19   1      479.82      392.98    182.51 o 
  -8  19   1       16.26       13.52    141.95 o 
  -7  19   1       10.26       17.94    134.87 o 
  -6  19   1      100.35       10.23    151.34 o 
  -5  19   1     2032.91     2098.51    161.98 o 
  -4  19   1     2685.00     2660.98    173.62 o 
  -3  19   1     3076.08     3794.10    188.89 o 
  -2  19   1     2589.24     2565.20    107.20 o 
  -1  19   1      618.62      762.91     84.99 o 
   0  19   1      531.54      135.78    124.15 o 
   1  19   1     1549.61     1433.62    146.71 o 
   2  19   1     1653.70     1000.14    201.43 o 
   3  19   1     1205.13     1240.81    188.33 o 
   4  19   1     1220.85     1512.65    153.44 o 
   5  19   1     1734.71     2461.72    141.67 o 
   6  19   1      863.16     1104.33    101.87 o 
   7  19   1      590.69      574.51     99.07 o 
   8  19   1       60.20      100.40    109.44 o 
   9  19   1      201.08      285.58    121.07 o 
  10  19   1      260.76      340.22    122.89 o 
  11  19   1      116.82        8.76    136.62 o 
  12  19   1      412.69      464.66    104.60 o 
  13  19   1       86.03        1.19    163.46 o 
 -13  20   1      107.14       82.74    216.42 o 
 -12  20   1      241.82      110.70    205.21 o 
 -11  20   1      129.14       80.57    187.98 o 
 -10  20   1       24.36      185.95    153.02 o 
  -9  20   1        0.36        2.52    184.12 o 
  -8  20   1      174.76       17.52    161.77 o 
  -7  20   1        0.11        7.01    156.45 o 
  -6  20   1       14.55       83.16    133.82 o 
  -5  20   1        3.25        0.00    145.38 o 
  -4  20   1      324.51      243.89    145.73 o 
  -3  20   1      259.24      213.83     89.40 o 
  -2  20   1      542.97      375.61    164.09 o 
  -1  20   1      223.62      143.07     88.70 o 
   0  20   1       89.49        5.46    365.31 o 
   1  20   1      125.35        0.42    278.15 o 
   2  20   1       12.27        6.03    306.38 o 
   3  20   1      121.65     1066.56    242.21 o 
   4  20   1     1372.10     2357.12    165.84 o 
   5  20   1     1920.93     2132.99    112.17 o 
   6  20   1      742.95      559.45    100.54 o 
   7  20   1      339.70      190.71    117.64 o 
   8  20   1      416.09      581.59    100.61 o 
   9  20   1      359.73      339.17    124.78 o 
  10  20   1      255.36        1.54    144.96 o 
  11  20   1      210.40        1.89    147.83 o 
  12  20   1       50.34        8.97    134.38 o 
  13  20   1        6.03        0.00    145.45 o 
 -13  21   1       19.53        7.36    196.74 o 
 -12  21   1        0.87      161.70    170.46 o 
 -11  21   1       89.60      227.14    162.83 o 
 -10  21   1      106.27        3.99    207.39 o 
  -9  21   1      291.91        3.01    218.60 o 
  -8  21   1      717.21      346.74    232.54 o 
  -7  21   1      375.16      395.64    166.40 o 
  -6  21   1     1059.94     1361.04    153.51 o 
  -5  21   1     2241.80     2411.97    192.39 o 
  -4  21   1     2476.51     2635.40    196.11 o 
  -3  21   1     5911.42     5706.18    261.61 o 
  -2  21   1     6092.80     6438.40    192.25 o 
  -1  21   1     5911.07     6403.02    184.33 o 
   0  21   1     7205.92     6839.16    148.32 o 
   1  21   1     3707.43     3330.78    121.42 o 
   2  21   1     6067.46     5972.77    163.81 o 
   3  21   1     5167.70     4586.79    144.19 o 
   4  21   1     3948.68     3697.97    160.37 o 
   5  21   1     1730.32     1722.84    154.14 o 
   6  21   1      137.08      477.41    161.00 o 
   7  21   1        4.97      191.90    138.79 o 
   8  21   1      149.55      150.77    136.83 o 
   9  21   1       31.08       62.57    120.79 o 
  10  21   1       30.93       12.82    128.07 o 
  11  21   1      137.82      142.86    137.95 o 
  12  21   1      242.71      174.67    139.92 o 
 -12  22   1     1089.77      379.04    306.17 o 
 -11  22   1      572.00      544.60    226.30 o 
 -10  22   1     1927.80     1197.44    300.71 o 
  -9  22   1     3614.88     3578.45    295.45 o 
  -8  22   1     5267.84     5281.53    315.98 o 
  -7  22   1     3810.21     3989.22    282.77 o 
  -6  22   1     1376.46     1307.23    185.25 o 
  -5  22   1      635.82      497.23    180.69 o 
  -4  22   1      370.63      474.32    134.38 o 
  -3  22   1      661.80      569.61    158.69 o 
  -2  22   1      912.18      886.08    151.27 o 
  -1  22   1       47.20        1.19    139.14 o 
   0  22   1       30.54        0.07    511.04 o 
   1  22   1      581.27        0.42    362.64 o 
   2  22   1     1156.56        1.82    405.03 o 
   3  22   1      487.83        0.28    349.75 o 
   4  22   1      370.32        0.98    274.86 o 
   5  22   1     1350.91      608.14    195.97 o 
   6  22   1     4225.72     4025.31    157.43 o 
   7  22   1     4297.12     4369.59    152.04 o 
   8  22   1     3734.30     3779.53    156.66 o 
   9  22   1     2267.53     1940.59    137.39 o 
  10  22   1      654.75      530.02    158.83 o 
  11  22   1      829.36      798.64    140.34 o 
  12  22   1      447.71      477.97    104.67 o 
 -12  23   1       11.01        3.71    191.06 o 
 -11  23   1      108.18       10.86    226.72 o 
 -10  23   1        0.51        4.13     96.83 o 
  -9  23   1       20.92        0.63    180.06 o 
  -8  23   1       96.99      134.87    178.80 o 
  -7  23   1      173.34       76.37    163.04 o 
  -6  23   1      290.83      215.93    153.72 o 
  -5  23   1      171.11      234.50    130.74 o 
  -4  23   1       11.86        0.56    131.30 o 
  -3  23   1       92.85      154.00    130.46 o 
  -2  23   1     1897.08     2176.28    126.74 o 
  -1  23   1     4895.03     5082.06    189.10 o 
   0  23   1     4673.05     4502.78    186.79 o 
   2  23   1      934.68       17.17    412.25 o 
   3  23   1      780.87       19.90    354.94 o 
   4  23   1      441.60      174.32    220.14 o 
   5  23   1      593.90      117.21    238.77 o 
   6  23   1      129.86       12.75    320.47 o 
   7  23   1        1.68        1.54    224.76 o 
   8  23   1       35.17        5.18    199.61 o 
   9  23   1        6.19       30.76    123.52 o 
  10  23   1      112.74        1.96    159.67 o 
  11  23   1       20.88      173.12    121.98 o 
 -12  24   1      176.81      298.26    201.78 o 
 -11  24   1       28.88        0.21    179.29 o 
 -10  24   1      170.57       73.92    186.79 o 
  -9  24   1      171.89       19.62    206.19 o 
  -8  24   1       60.13       57.45    173.40 o 
  -7  24   1        1.61        0.35    178.94 o 
  -6  24   1       52.68       91.57    146.50 o 
  -5  24   1      245.64        7.15    170.25 o 
  -4  24   1      155.69      135.08    143.49 o 
  -3  24   1      122.80        0.14    153.09 o 
  -2  24   1      407.00      466.13     84.57 o 
  -1  24   1      385.95      423.39    145.31 o 
   0  24   1      243.96        0.42    568.21 o 
   1  24   1     1209.05        0.56    456.04 o 
   4  24   1      960.21      205.00    222.52 o 
   5  24   1      433.95       21.51    217.54 o 
   6  24   1      285.82       92.83    199.05 o 
   7  24   1      468.45      391.79    185.11 o 
   8  24   1      370.66        4.69    189.94 o 
   9  24   1      115.40        0.07    190.64 o 
  10  24   1       31.21       37.27    175.30 o 
  11  24   1      163.59        0.63    243.61 o 
 -11  25   1        0.03       68.52    180.41 o 
 -10  25   1       20.78       22.98    184.76 o 
  -9  25   1      142.11        9.04    216.07 o 
  -8  25   1      862.46      684.44    229.88 o 
  -7  25   1     1609.18     1476.99    252.16 o 
  -6  25   1     1693.76     1754.93    198.98 o 
  -5  25   1     1491.36     1453.45    199.40 o 
  -4  25   1     1790.03     1549.85    215.30 o 
  -3  25   1     1569.88     1836.97    129.41 o 
  -2  25   1     1100.46     1325.93    121.07 o 
  -1  25   1     1512.30     1626.08    122.54 o 
   0  25   1     3275.09     3510.91    160.51 o 
   1  25   1     2363.46     1998.19    165.28 o 
   3  25   1     1434.44        1.75    341.63 o 
   4  25   1      355.44        3.78    334.34 o 
   5  25   1      357.58       19.41    295.31 o 
   6  25   1      379.04      373.99    270.65 o 
   7  25   1       37.03        6.87    221.82 o 
   8  25   1        0.59      166.82    159.95 o 
   9  25   1       79.95      267.85    107.06 o 
  10  25   1      177.98      133.61    196.95 o 
  11  25   1      182.05        0.77    209.77 o 
 -11  26   1     1107.64      785.61    274.65 o 
 -10  26   1     1381.63     1246.41    270.37 o 
  -9  26   1     1297.08     1113.15    242.42 o 
  -8  26   1     1536.65     1229.74    227.00 o 
  -7  26   1     2564.79     1847.55    265.33 o 
  -6  26   1     2695.15     2507.54    253.91 o 
  -5  26   1     2091.67     2166.76    218.88 o 
  -4  26   1     1041.64     1309.19    176.70 o 
  -3  26   1      160.98      219.51    131.86 o 
  -2  26   1        6.58       64.11    132.07 o 
  -1  26   1       51.46      103.55    127.86 o 
   0  26   1       44.90        1.26    290.62 o 
   1  26   1       39.84        2.66    279.48 o 
   2  26   1      281.52        1.75    309.61 o 
   3  26   1     1146.21        3.85    282.07 o 
   4  26   1     1860.16      832.34    261.05 o 
   5  26   1     1544.87     1422.97    195.33 o 
   6  26   1     2195.15     2415.48    227.28 o 
   7  26   1     1317.15     1402.23    192.74 o 
   8  26   1     1288.42     1145.87    222.66 o 
   9  26   1     1510.43     1134.87    244.94 o 
  10  26   1     1133.29      668.26    249.28 o 
 -10  27   1        1.09        0.98    183.14 o 
  -9  27   1        1.99        0.21    187.84 o 
  -8  27   1       16.36       53.95    167.24 o 
  -7  27   1       51.18        1.05    192.39 o 
  -6  27   1       47.17        6.52    170.18 o 
  -5  27   1       78.32        4.27    187.35 o 
  -4  27   1      265.89      261.12    151.76 o 
  -3  27   1      191.38        2.66    169.34 o 
  -2  27   1       15.20      107.27    126.46 o 
  -1  27   1       56.59       21.58    139.14 o 
   0  27   1        2.13       11.00    213.62 o 
   1  27   1       96.41       11.49    163.95 o 
   2  27   1      913.16      639.67    107.06 o 
   3  27   1      609.63        7.36    216.56 o 
   4  27   1      293.91        1.26    195.97 o 
   5  27   1        1.55        0.91    205.35 o 
   6  27   1       70.53        7.50    198.49 o 
   7  27   1        1.41        1.05    196.32 o 
   8  27   1        6.71        7.22    169.76 o 
   9  27   1       13.35        9.95    197.30 o 
  -9  28   1      122.85        5.39    224.13 o 
  -8  28   1      110.88        0.63    176.77 o 
  -7  28   1       43.50      100.19    164.09 o 
  -6  28   1       20.03       12.33    195.19 o 
  -5  28   1        0.03        2.38    178.38 o 
  -4  28   1       25.42        0.21    193.86 o 
  -3  28   1      251.14      204.58    189.24 o 
  -2  28   1      714.62      596.93    126.53 o 
  -1  28   1      459.94      364.47    126.60 o 
   0  28   1      862.22        2.31    312.13 o 
   1  28   1       70.09        0.07    307.29 o 
   2  28   1       33.93        1.26    305.05 o 
   3  28   1        1.80        2.45    335.60 o 
   4  28   1        3.78        1.40    244.73 o 
   5  28   1        6.39        3.85    168.57 o 
   6  28   1      147.03      135.22    163.18 o 
   7  28   1       56.87        0.49    159.67 o 
   8  28   1       47.12      124.78    160.37 o 
   9  28   1       73.79       15.76    180.06 o 
  -9  29   1      393.45      313.18    221.89 o 
  -8  29   1      395.15       76.09    239.05 o 
  -7  29   1      781.67      237.09    254.61 o 
  -6  29   1     1533.26     1345.90    248.72 o 
  -5  29   1     2163.13     1830.32    248.72 o 
  -4  29   1     3723.97     3712.27    297.42 o 
  -3  29   1     3721.85     3554.91    266.59 o 
  -2  29   1     2779.68     2695.73    241.44 o 
  -1  29   1     3500.96     3454.51    267.50 o 
   0  29   1     1956.75     1825.13    156.31 o 
   1  29   1     1375.92     1358.09    141.67 o 
   2  29   1     1088.40      981.58    155.68 o 
   3  29   1     1144.97      616.06    254.82 o 
   4  29   1      628.92      226.37    241.37 o 
   5  29   1      123.94       12.96    257.20 o 
   6  29   1        4.16        4.20    200.87 o 
   7  29   1       16.63        5.18    199.89 o 
   8  29   1       30.31      138.79    153.93 o 
  -8  30   1     1040.58     1098.44    244.10 o 
  -7  30   1      866.25      784.91    217.96 o 
  -6  30   1     1045.88     1180.06    207.46 o 
  -5  30   1      644.73      599.46    200.38 o 
  -4  30   1      318.48      436.14    180.62 o 
  -3  30   1      567.64      559.10    191.27 o 
  -2  30   1      422.15      342.89    184.76 o 
  -1  30   1        2.87        0.00    208.16 o 
   0  30   1        0.61        0.56    288.03 o 
   1  30   1       63.16        1.26    195.97 o 
   2  30   1      446.27      118.41    212.85 o 
   3  30   1      492.63        1.47    250.61 o 
   4  30   1      446.46       88.14    238.63 o 
   5  30   1      766.27      511.39    221.89 o 
   6  30   1      518.62      279.62    118.69 o 
   7  30   1      425.49       89.33    210.05 o 
  -7  31   1        1.30      205.91    147.76 o 
  -6  31   1        1.89       39.24    149.23 o 
  -5  31   1       59.51       11.70    196.60 o 
  -4  31   1       62.80      214.81    145.17 o 
  -3  31   1      128.83       50.45    178.94 o 
  -2  31   1      393.12      245.43    198.21 o 
  -1  31   1      451.55      521.41    175.58 o 
   0  31   1      856.89      566.60    115.53 o 
   1  31   1      589.61      368.46    236.81 o 
   2  31   1      220.76        0.70    208.09 o 
   3  31   1      322.90        0.42    225.39 o 
   4  31   1      389.12       55.00    239.47 o 
   5  31   1      181.66       57.38    210.75 o 
   6  31   1      172.97        2.24    201.99 o 
  -6  32   1       10.86       47.43    178.45 o 
  -5  32   1       11.87        1.61    199.33 o 
  -4  32   1       22.43        7.71    173.26 o 
  -3  32   1       71.09      154.42    181.60 o 
  -2  32   1       39.50      126.11    174.18 o 
  -1  32   1       54.13        0.07    206.68 o 
   0  32   1      218.88        1.96    300.36 o 
   1  32   1      436.79        0.21    350.59 o 
   2  32   1      280.35        1.40    259.23 o 
   3  32   1      330.77        1.40    248.44 o 
   4  32   1      320.95        4.48    290.76 o 
   5  32   1      241.92      200.17    195.68 o 
  -4  33   1      744.17      808.73    211.03 o 
  -3  33   1      504.90      461.92    199.54 o 
  -2  33   1     1521.78     1587.69    241.93 o 
  -1  33   1     1715.04     1705.04    165.98 o 
   0  33   1     1530.48     1492.19    161.21 o 
   1  33   1     1907.53     1718.71    167.52 o 
   2  33   1      805.52      489.25    242.21 o 
   3  33   1      627.50      147.06    249.28 o 
   4  33   1      422.60       23.12    249.91 o 
  -2  34   1      101.94      195.40    173.26 o 
  -1  34   1       37.02        2.52    196.95 o 
   0  34   1        1.32        0.70    185.67 o 
   1  34   1        9.87        1.05    217.54 o 
   2  34   1      188.86       16.18    203.53 o 
 -16   0   2      646.50      823.73    240.24 o 
 -15   0   2      784.25      677.16    160.86 o 
 -14   0   2      123.52       12.33    219.86 o 
 -13   0   2        8.03       60.18    196.67 o 
 -12   0   2      210.05        2.38    202.34 o 
 -11   0   2      430.66      514.33    182.02 o 
 -10   0   2      581.14      647.94    173.47 o 
  -9   0   2     1933.17     2126.61    185.88 o 
  -8   0   2      847.17      776.50    146.57 o 
  -7   0   2    10027.88    10687.00    252.93 o 
  -6   0   2     1126.10     1411.06    125.48 o 
  -5   0   2      945.44     1221.40    122.12 o 
  -4   0   2    18545.55    20165.63    266.03 o 
  -3   0   2    10015.80    10746.06    171.65 o 
  -1   0   2    24384.44    20452.53    122.05 o 
   0   0   2    28440.55    26312.78    240.24 o 
   2   0   2     3891.04     3132.43     63.55 o 
   3   0   2    22513.01    21793.11    192.74 o 
   4   0   2    13718.43    12759.59    175.16 o 
   5   0   2      311.09      248.30     58.92 o 
   6   0   2      421.27      376.17     77.63 o 
   7   0   2      900.52      803.76     70.06 o 
   8   0   2       98.58       52.55    131.51 o 
   9   0   2       15.89        0.56    145.45 o 
  10   0   2      176.76        3.78    184.47 o 
  11   0   2       86.31        1.05    189.10 o 
  12   0   2       16.33       27.39    171.86 o 
  13   0   2      799.29      586.21    132.84 o 
  14   0   2     1186.41     1178.38    146.29 o 
  15   0   2      958.69      740.00    154.70 o 
 -16   1   2      397.92      547.26    250.40 o 
 -15   1   2      713.15      527.71    262.80 o 
 -14   1   2      856.32      879.01    244.24 o 
 -13   1   2      285.88      212.71    199.47 o 
 -12   1   2      200.36      218.95    186.37 o 
 -11   1   2      467.57      392.63    206.05 o 
 -10   1   2      762.13      326.70    199.12 o 
  -9   1   2     2769.91     1753.60    229.53 o 
  -8   1   2     1882.79     1462.98    213.62 o 
  -6   1   2      412.81      134.31    133.05 o 
  -5   1   2      582.53      293.70    103.13 o 
  -4   1   2     3606.67     2812.31    144.47 o 
  -3   1   2       29.80       75.60     74.55 o 
  -2   1   2     2281.14     2243.68     93.67 o 
  -1   1   2    11189.42    11174.21    151.41 o 
   0   1   2     3606.58     3156.67     39.94 o 
   1   1   2     5405.90     4814.98     55.84 o 
   2   1   2    29370.84    31938.55    170.25 o 
   3   1   2    17343.46    15832.25    166.82 o 
   4   1   2      821.85      847.83     65.86 o 
   5   1   2       29.29       16.25     94.23 o 
   6   1   2     6084.96     6113.80    151.48 o 
   7   1   2     1140.13      886.71     87.37 o 
   8   1   2     2113.31     1797.32    121.35 o 
   9   1   2     1074.81      970.23    109.65 o 
  10   1   2      243.77       44.07    176.56 o 
  11   1   2      957.27      985.57    121.00 o 
  12   1   2      318.06      108.81    207.60 o 
  13   1   2      197.79      314.93    188.26 o 
  14   1   2      126.09      182.02    223.71 o 
  15   1   2       68.69       95.64    218.67 o 
 -16   2   2      150.08        3.50    266.24 o 
 -15   2   2       32.17        0.49    225.74 o 
 -14   2   2      112.24        0.98    237.72 o 
 -13   2   2       70.93      201.43    196.60 o 
 -12   2   2       20.90      107.83    189.66 o 
 -11   2   2       64.12       86.74    181.18 o 
 -10   2   2        2.15        0.00    166.61 o 
  -9   2   2      432.25      152.67    176.91 o 
  -8   2   2        6.36        4.55    136.76 o 
  -7   2   2      369.46      131.65    125.97 o 
  -3   2   2    26235.69    16827.07    327.75 o 
  -1   2   2     3768.54     3481.41     96.06 o 
   0   2   2      689.58      830.38     47.64 o 
   1   2   2     4497.23     4703.86     91.78 o 
   2   2   2     4210.98     4529.20     97.39 o 
   3   2   2     3001.76     3134.95     87.93 o 
   4   2   2     2591.21     3066.08     94.30 o 
   5   2   2       21.42        1.19     92.34 o 
   6   2   2     1142.39     1121.56     82.32 o 
   7   2   2      103.12        0.00    133.19 o 
   8   2   2      674.90      772.93     95.78 o 
   9   2   2       21.16       30.83     89.82 o 
  10   2   2      497.01      506.13     96.27 o 
  11   2   2      602.19      356.06    111.40 o 
  12   2   2       40.74      257.83    173.33 o 
  13   2   2       12.53      135.15    183.21 o 
  14   2   2       13.56        3.64    217.68 o 
  15   2   2      229.93      326.70    128.28 o 
 -16   3   2      128.82        2.87    252.09 o 
 -15   3   2      377.92        3.50    263.79 o 
 -14   3   2      456.59        3.01    247.25 o 
 -13   3   2      539.46      502.49    132.07 o 
 -12   3   2     2446.42     2770.27    170.74 o 
 -11   3   2      671.78      628.46    107.34 o 
 -10   3   2     1172.04     1320.54    115.46 o 
  -9   3   2      920.91     1097.46    104.60 o 
  -8   3   2      920.81      873.75     85.06 o 
  -7   3   2     5631.65     5938.51    184.54 o 
  -6   3   2       96.64       80.85     59.83 o 
  -5   3   2     2866.25     2680.45    119.18 o 
  -4   3   2     4032.89     4077.01    134.03 o 
  -3   3   2     8766.24     8179.32    160.72 o 
  -2   3   2     6342.27     6659.87    121.91 o 
  -1   3   2     5163.26     4783.17     74.55 o 
   0   3   2     7501.76     7267.73     87.65 o 
   1   3   2     5977.83     5898.71    113.01 o 
   2   3   2    29795.86    29505.74    213.20 o 
   3   3   2    18328.34    20058.29    208.72 o 
   4   3   2      969.63      906.12     66.14 o 
   5   3   2     2807.06     3073.93    102.08 o 
   6   3   2     1119.72     1070.63     88.63 o 
   7   3   2     1846.53     2077.85    102.64 o 
   8   3   2     3261.44     3638.35    157.85 o 
   9   3   2     2249.68     2509.29    133.61 o 
  10   3   2      344.19      141.53    190.99 o 
  11   3   2      693.50      439.43    210.26 o 
  12   3   2      585.90      714.22    114.34 o 
  13   3   2      723.82      656.63    217.19 o 
  14   3   2      670.70      460.10    228.47 o 
  15   3   2      232.75      106.50    238.14 o 
 -16   4   2      168.08      102.22    246.06 o 
 -15   4   2      260.88       70.06    224.48 o 
 -14   4   2      540.10      730.05    131.79 o 
 -13   4   2      193.48      213.97    103.20 o 
 -12   4   2      156.07        2.52    216.84 o 
 -11   4   2        2.63        2.94    195.97 o 
 -10   4   2      349.87       12.68    180.55 o 
  -9   4   2        4.89        1.19    151.48 o 
  -8   4   2        5.55        6.87    122.12 o 
  -7   4   2      627.64      737.90     77.14 o 
  -6   4   2     1535.55     1685.01    134.66 o 
  -5   4   2     2362.40     2239.34    117.14 o 
  -4   4   2    28464.52    27506.91    202.22 o 
  -3   4   2    39938.23    40958.07    223.11 o 
  -2   4   2       15.73       94.72     41.55 o 
  -1   4   2     4371.39     3880.49     50.52 o 
   0   4   2     9486.29     9972.22    182.09 o 
   1   4   2     4665.68     6920.36    169.90 o 
   2   4   2     8386.11     8726.58    169.90 o 
   3   4   2     1993.86     1843.00     69.50 o 
   4   4   2     1624.74     1683.18     74.83 o 
   5   4   2      563.02      424.58     59.69 o 
   6   4   2     2883.40     3249.36    122.19 o 
   7   4   2      963.14      847.90    146.64 o 
   8   4   2      851.39      862.61    102.08 o 
   9   4   2      137.36       91.78    159.25 o 
  10   4   2       45.97      108.67     86.32 o 
  11   4   2      727.80      550.27    208.86 o 
  12   4   2      715.34      629.30    204.02 o 
  13   4   2       26.45      134.66    177.75 o 
  14   4   2       29.82       13.80    234.29 o 
  15   4   2       11.62        2.17    245.92 o 
 -16   5   2       64.08      263.23    213.83 o 
 -15   5   2       27.32       94.30    211.80 o 
 -14   5   2        4.50        6.17    206.26 o 
 -13   5   2     1471.91     1331.68    151.62 o 
 -12   5   2     1544.10     1932.54    144.61 o 
 -11   5   2     1473.61     1970.09    133.68 o 
 -10   5   2     3251.82     3297.71    165.70 o 
  -9   5   2      957.82     1092.42    114.55 o 
  -8   5   2      506.32      489.32     82.53 o 
  -7   5   2      149.31       90.52    138.44 o 
  -6   5   2     2062.05     2179.37    154.00 o 
  -5   5   2      119.11      195.33     81.83 o 
  -4   5   2      691.06      821.13    100.68 o 
  -3   5   2     1229.67     1252.65    104.88 o 
  -2   5   2     1440.87     1478.11     59.69 o 
  -1   5   2     7724.60     9544.98    146.57 o 
   0   5   2    15541.30    16906.73    204.16 o 
   1   5   2    19362.49    20922.09    108.53 o 
   2   5   2     9970.19    10369.12    128.56 o 
   3   5   2     2068.45     1893.72     78.61 o 
   4   5   2      357.14      285.01     95.64 o 
   5   5   2      672.95      701.26     65.93 o 
   6   5   2      365.52      272.05     64.39 o 
   7   5   2      667.11      586.98    125.34 o 
   8   5   2      115.80       19.55    144.96 o 
   9   5   2      332.74      226.02    152.04 o 
  10   5   2     1862.89     1826.60    224.76 o 
  11   5   2      976.41      897.15    216.77 o 
  12   5   2      271.01      571.43    167.38 o 
  13   5   2      117.78      363.13    177.54 o 
  14   5   2       74.15        7.43    205.63 o 
  15   5   2       15.50        7.36    210.47 o 
 -16   6   2        4.26        3.57    234.64 o 
 -15   6   2       16.58        0.98    217.47 o 
 -14   6   2       91.45       71.67    210.61 o 
 -13   6   2        8.42        7.01    181.53 o 
 -12   6   2       37.83      212.08    180.55 o 
 -11   6   2        2.98        1.33    180.20 o 
 -10   6   2       64.62        0.07    175.37 o 
  -9   6   2      452.28      576.76     93.11 o 
  -8   6   2      156.45       17.94    140.48 o 
  -7   6   2     1501.77     1443.78    147.97 o 
  -6   6   2       41.14       62.99     97.11 o 
  -5   6   2      407.20      462.76     95.22 o 
  -4   6   2       33.44       43.23     85.06 o 
  -3   6   2      622.17      628.60     54.09 o 
  -2   6   2     9935.30    10597.46    159.81 o 
  -1   6   2      942.99     1112.59     49.04 o 
   0   6   2      843.60      843.55     46.24 o 
   1   6   2     2641.90     2863.81     65.51 o 
   2   6   2     5660.10     5843.29    100.89 o 
   3   6   2        0.26       32.79     77.07 o 
   4   6   2     1164.42     1510.55     78.33 o 
   5   6   2     1226.30     1187.77     78.19 o 
   6   6   2     5303.60     5737.99    209.21 o 
   7   6   2     1408.18     1880.83    145.10 o 
   8   6   2      267.63      319.63    137.32 o 
   9   6   2      317.43      336.65    164.86 o 
  10   6   2      296.48      281.86    183.70 o 
  11   6   2        2.17        3.29    172.98 o 
  12   6   2       86.65      270.09    165.63 o 
  13   6   2       46.06        6.10    204.02 o 
  14   6   2       17.72        3.15    215.93 o 
  15   6   2      112.04      189.03    220.77 o 
 -16   7   2       68.95       87.65    218.74 o 
 -15   7   2       31.73        5.96    220.77 o 
 -14   7   2      212.23      407.90    204.09 o 
 -13   7   2      487.41      525.82    129.97 o 
 -12   7   2      665.24      332.45    229.81 o 
 -11   7   2     3096.29     3243.90    189.59 o 
 -10   7   2     1372.45     1755.91    185.88 o 
  -9   7   2     1203.56     1429.14    179.57 o 
  -8   7   2     5723.96     5710.80    219.51 o 
  -7   7   2     1864.82     1842.44    148.18 o 
  -6   7   2     4668.40     4618.25    181.53 o 
  -5   7   2     1903.86     1796.26    121.63 o 
  -4   7   2     1237.53     1488.06     99.00 o 
  -3   7   2     5185.08     5443.23    142.72 o 
  -2   7   2    10114.06    11636.56    162.83 o 
  -1   7   2     1625.02     1868.22     72.51 o 
   0   7   2     4119.44     3678.71     83.58 o 
   1   7   2      781.53      717.30     60.11 o 
   2   7   2       54.05       22.70     72.58 o 
   3   7   2     1831.96     1858.41     81.48 o 
   4   7   2     8746.49     9277.97    165.14 o 
   5   7   2     4575.77     5004.85    169.83 o 
   6   7   2       62.18        2.10    118.48 o 
   7   7   2     1155.75     1022.63    150.14 o 
   8   7   2       31.80        0.77    131.65 o 
   9   7   2      528.07      470.33    169.41 o 
  10   7   2     1632.13     1572.20    211.87 o 
  11   7   2      819.20      932.25    188.05 o 
  12   7   2      395.73      317.10    191.62 o 
  13   7   2      281.95      569.68    186.23 o 
  14   7   2      173.99      115.95    223.01 o 
  15   7   2      154.86       17.10    226.51 o 
 -16   8   2      127.77        4.13    250.12 o 
 -15   8   2      176.67        1.05    256.15 o 
 -14   8   2       58.69        0.77    208.30 o 
 -13   8   2       23.23       56.89    187.00 o 
 -12   8   2       52.69       22.84    184.83 o 
 -11   8   2      544.44      355.99    111.33 o 
 -10   8   2       48.69       78.96    152.53 o 
  -9   8   2      876.04     1351.86    154.07 o 
  -8   8   2     1452.82     1292.65    171.30 o 
  -7   8   2     1738.63     1768.45    144.40 o 
  -6   8   2     2802.85     2973.18    156.31 o 
  -5   8   2     9165.52    10183.60    191.97 o 
  -4   8   2     3126.15     2722.63    132.63 o 
  -3   8   2     1389.49     1366.92     94.16 o 
  -2   8   2     6354.64     5970.52    128.56 o 
  -1   8   2     5118.29     5067.70     80.01 o 
   0   8   2     2737.77     2298.75    113.01 o 
   1   8   2    15291.47    14352.67    136.06 o 
   2   8   2      306.01      212.64     57.24 o 
   3   8   2    11029.05    11655.96    165.14 o 
   4   8   2     5460.07     5811.27    169.41 o 
   5   8   2     3271.92     3243.48    119.11 o 
   6   8   2     1300.59     1370.00    130.74 o 
   7   8   2      664.10      619.14    146.15 o 
   8   8   2      586.67      601.63    146.01 o 
   9   8   2      242.82      414.77    146.85 o 
  10   8   2        7.70        0.91    160.65 o 
  11   8   2       30.55       29.43    104.74 o 
  12   8   2        7.90      180.97    175.79 o 
  13   8   2      160.44      226.23    179.78 o 
  14   8   2       84.44       33.70    218.74 o 
  15   8   2      287.18      286.35    211.31 o 
 -16   9   2      161.88      298.75    229.10 o 
 -15   9   2      333.00      318.08    230.58 o 
 -14   9   2      186.05        5.04    218.95 o 
 -13   9   2       42.39      164.09    172.77 o 
 -12   9   2      274.55      376.80    117.21 o 
 -11   9   2      221.15      185.88    188.12 o 
 -10   9   2      488.39      419.04    167.38 o 
  -9   9   2     1060.09     1001.54    160.65 o 
  -8   9   2     2096.58     2173.41    183.49 o 
  -7   9   2     1979.69     2419.54    139.84 o 
  -6   9   2      488.81      477.13    119.18 o 
  -5   9   2     6109.74     6340.24    185.95 o 
  -4   9   2     4949.25     5669.54    151.05 o 
  -3   9   2      167.61      222.03     42.95 o 
  -2   9   2        4.95        6.31     71.32 o 
  -1   9   2     2684.80     2446.24     59.20 o 
   0   9   2      207.29      194.28     70.83 o 
   1   9   2      685.55      600.16     79.59 o 
   2   9   2     1110.47     1058.37     63.55 o 
   3   9   2       40.41      143.00     87.65 o 
   4   9   2      140.16      120.09     96.83 o 
   5   9   2      984.79      734.96    101.94 o 
   6   9   2     1970.84     2289.37    163.39 o 
   7   9   2     3018.14     3416.11    177.47 o 
   8   9   2     2325.51     2240.74    206.33 o 
   9   9   2     1889.96     1652.71    205.00 o 
  10   9   2      565.91      517.97    201.01 o 
  11   9   2       81.77       83.23    173.05 o 
  12   9   2      387.41       35.10    197.23 o 
  13   9   2       96.53        9.04    205.98 o 
  14   9   2      179.58      140.13    191.13 o 
  15   9   2      147.49      486.86    205.56 o 
 -16  10   2        0.04       71.88    227.07 o 
 -15  10   2        0.42        0.21    223.36 o 
 -14  10   2        0.27        2.17    190.08 o 
 -13  10   2        0.71       86.11    176.21 o 
 -12  10   2       35.08        8.97    194.98 o 
 -11  10   2      484.22      555.74    192.53 o 
 -10  10   2       20.30        3.50    172.49 o 
  -9  10   2      488.92      658.80    163.67 o 
  -8  10   2       46.45       65.65    132.98 o 
  -7  10   2     1394.44     1705.74    130.11 o 
  -6  10   2      633.13      643.10     69.36 o 
  -5  10   2      103.78       92.20     89.61 o 
  -4  10   2      343.46      329.85     58.57 o 
  -3  10   2     1024.31     1276.68     64.18 o 
  -2  10   2     3410.44     3995.67    114.41 o 
   0  10   2     1876.82     2027.40     69.64 o 
   1  10   2     4801.93     5455.35    137.25 o 
   2  10   2      352.85      361.45     59.41 o 
   3  10   2      531.36      553.56     64.67 o 
   4  10   2     1643.94     2306.46    120.09 o 
   5  10   2        0.27        9.18    100.33 o 
   6  10   2      470.41      603.94    112.94 o 
   7  10   2      112.44      144.54    118.27 o 
   8  10   2       55.73       15.20    144.68 o 
   9  10   2       35.93       19.69    153.37 o 
  10  10   2       52.63      274.30    164.93 o 
  11  10   2        6.98        1.40    182.86 o 
  12  10   2       12.58       23.96    186.72 o 
  13  10   2        6.62        6.31    216.07 o 
  14  10   2        5.27       15.13    188.47 o 
 -15  11   2      253.98      471.73    133.96 o 
 -14  11   2      326.40        2.45    249.91 o 
 -13  11   2      278.34      256.57    124.15 o 
 -12  11   2       54.79       28.24    192.04 o 
 -11  11   2      536.30      358.23    212.85 o 
 -10  11   2     1517.04     1707.85    193.51 o 
  -9  11   2     1668.22     1608.08    190.50 o 
  -8  11   2     1937.81     2163.04    124.71 o 
  -7  11   2     2402.38     2823.94    169.27 o 
  -6  11   2      400.69      250.82    118.97 o 
  -5  11   2       23.01       19.76     96.13 o 
  -4  11   2     5174.39     5454.58    170.88 o 
  -3  11   2      261.20      227.14     80.85 o 
  -2  11   2     3789.75     4064.89    100.19 o 
  -1  11   2        0.06        6.45     72.51 o 
   0  11   2     1260.96     1210.54     82.67 o 
   1  11   2     2674.68     2614.81     87.51 o 
   2  11   2     1374.99     1242.28     67.05 o 
   3  11   2       66.23        0.77     92.90 o 
   4  11   2       13.89        2.59     88.91 o 
   5  11   2       29.15      130.67     98.37 o 
   6  11   2      739.18      530.44    131.44 o 
   7  11   2     1478.22     1490.16    172.98 o 
   8  11   2     2050.51     2151.90    190.08 o 
   9  11   2      733.16      636.94    177.89 o 
  10  11   2     2193.29     2456.25    236.04 o 
  11  11   2      446.60      591.40    170.32 o 
  12  11   2      354.32      418.69    195.47 o 
  13  11   2       64.88       19.27    185.53 o 
  14  11   2       36.16      140.41    117.92 o 
 -15  12   2       85.06      211.45    122.96 o 
 -14  12   2       32.37        2.80    212.57 o 
 -13  12   2       25.86        1.47    184.26 o 
 -12  12   2       54.84        1.68    177.96 o 
 -11  12   2        1.27        2.80    192.95 o 
 -10  12   2      175.95      224.41    103.20 o 
  -9  12   2       56.63      141.60    140.06 o 
  -8  12   2      481.57      395.85     89.19 o 
  -7  12   2     1138.85      902.97    141.74 o 
  -6  12   2      916.62      935.20     78.75 o 
  -5  12   2      864.81      777.27     65.86 o 
  -4  12   2     2372.76     2260.78     97.25 o 
  -3  12   2      151.97       13.03     81.20 o 
  -2  12   2    11061.30    11955.27    201.64 o 
  -1  12   2    10290.74     9706.75    149.23 o 
   0  12   2     9204.79     8280.91    176.98 o 
   1  12   2     6638.38     6570.40    114.55 o 
   2  12   2     4116.53     3826.40    124.01 o 
   3  12   2     8017.44     7981.46    165.77 o 
   4  12   2     2349.91     2304.85    144.33 o 
   5  12   2      983.59     1177.40    128.63 o 
   6  12   2      627.93      631.40    135.36 o 
   7  12   2      596.53      619.00    134.24 o 
   8  12   2      654.94      614.66    166.89 o 
   9  12   2       49.48       54.30    148.95 o 
  10  12   2      130.31       23.68    162.34 o 
  11  12   2       10.79      161.98    165.00 o 
  12  12   2      176.01      277.94    186.58 o 
  13  12   2      208.45      226.72    195.82 o 
  14  12   2      295.52      129.41    222.87 o 
 -15  13   2       42.15        1.68    226.37 o 
 -14  13   2      263.72      145.73    214.04 o 
 -13  13   2      705.68      569.54    159.46 o 
 -12  13   2      709.19      665.52    130.88 o 
 -11  13   2     2684.92     2955.87    237.44 o 
 -10  13   2      282.46      114.34    173.19 o 
  -9  13   2      366.33      350.10    146.15 o 
  -8  13   2     1543.97     1825.20    164.58 o 
  -7  13   2      973.94     1015.77     83.23 o 
  -6  13   2     1626.43     1700.84    102.36 o 
  -5  13   2      531.61      462.90     62.50 o 
  -4  13   2      580.79      594.62     65.86 o 
  -3  13   2     3099.93     3159.82    109.37 o 
  -2  13   2     3853.14     4179.37    125.41 o 
  -1  13   2     1740.53     2240.25     83.09 o 
   0  13   2      743.58      745.89     77.70 o 
   1  13   2      364.65      370.56     49.46 o 
   2  13   2       57.55       82.67     84.71 o 
   3  13   2     2813.09     3081.14    105.93 o 
   4  13   2     1107.90     1084.29    128.28 o 
   5  13   2      679.83      611.86     84.64 o 
   6  13   2      405.08      340.01    133.05 o 
   7  13   2      132.47       18.15    134.94 o 
   8  13   2      736.76      821.97    162.26 o 
   9  13   2      595.39      516.36    167.59 o 
  10  13   2      286.47      159.81    170.88 o 
  11  13   2      232.58        3.71    204.02 o 
  12  13   2      157.37      331.61    172.35 o 
  13  13   2      320.94       30.55    211.03 o 
  14  13   2        4.53        1.40    203.39 o 
 -15  14   2       26.51        3.85    231.00 o 
 -14  14   2       40.18      174.39    175.86 o 
 -13  14   2      108.78       74.20    192.11 o 
 -12  14   2       14.01       17.94    178.45 o 
 -11  14   2      463.24       10.02    212.57 o 
 -10  14   2      132.73        6.59    173.47 o 
  -9  14   2      490.52      526.31    160.65 o 
  -8  14   2      100.30       60.32    127.79 o 
  -7  14   2        6.31       19.76    129.55 o 
  -6  14   2       23.84        7.29    120.30 o 
  -5  14   2        9.04        4.20    116.30 o 
  -4  14   2      893.21      963.43     67.26 o 
  -3  14   2      554.37      559.52     75.74 o 
  -2  14   2       17.98       15.83     73.43 o 
  -1  14   2      135.58       21.72     87.44 o 
   0  14   2      328.13      425.21     64.74 o 
   1  14   2       11.84       62.78     83.86 o 
   2  14   2      329.68      499.55     65.51 o 
   3  14   2       47.40        4.34    106.00 o 
   4  14   2      224.96      217.05     51.99 o 
   5  14   2      354.95      301.90    115.32 o 
   6  14   2        3.36        4.48    113.22 o 
   7  14   2        0.05       14.22    135.64 o 
   8  14   2      197.62      209.84    134.73 o 
   9  14   2       58.94       15.48    174.18 o 
  10  14   2      308.08      244.52    171.72 o 
  11  14   2       49.36        7.85    165.91 o 
  12  14   2      160.34      308.63    169.13 o 
  13  14   2       19.77        8.83    215.09 o 
  14  14   2        3.90        5.46    214.74 o 
 -15  15   2      127.03       79.94    215.09 o 
 -14  15   2      457.87      420.10    230.37 o 
 -13  15   2      369.58      304.84    119.88 o 
 -12  15   2      143.64       29.99    203.25 o 
 -11  15   2     1058.62      953.90    119.67 o 
 -10  15   2      288.45       55.35    183.98 o 
  -9  15   2      613.96      547.61    104.95 o 
  -8  15   2     1302.32     1426.89    128.35 o 
  -7  15   2       59.08        1.75    130.46 o 
  -6  15   2       86.12       89.61    117.92 o 
  -5  15   2       63.99        6.03    111.05 o 
  -4  15   2        4.70        1.68    105.02 o 
  -3  15   2      555.38      432.36    119.04 o 
  -2  15   2        1.27        0.77     86.25 o 
  -1  15   2        0.78        3.50     90.38 o 
   0  15   2        3.66        1.89     86.18 o 
   1  15   2       91.90      242.63     87.93 o 
   2  15   2      252.33      129.90     95.99 o 
   3  15   2     1448.82     1561.98     97.67 o 
   4  15   2     2394.07     2514.06    118.41 o 
   5  15   2     2129.58     2054.94    171.51 o 
   6  15   2     1530.30     1338.69    175.16 o 
   7  15   2     1281.54     1353.61    168.99 o 
   8  15   2       28.52        0.91    151.69 o 
   9  15   2       19.59        1.33    145.24 o 
  10  15   2      310.31      172.42    176.77 o 
  11  15   2      546.70      509.29    187.35 o 
  12  15   2      480.13      258.46    217.61 o 
  13  15   2      740.31      144.47    265.12 o 
  14  15   2      321.59      253.98    234.43 o 
 -14  16   2      301.71       14.22    243.89 o 
 -13  16   2      217.82      106.43    204.30 o 
 -12  16   2       39.92        9.32    165.49 o 
 -11  16   2        5.05       60.88    158.62 o 
 -10  16   2       13.71        1.05    159.95 o 
  -9  16   2      125.88      103.41    162.97 o 
  -8  16   2      198.89      234.22     80.36 o 
  -7  16   2     1495.94     1562.96    113.64 o 
  -6  16   2     2103.54     2142.51    121.70 o 
  -5  16   2     5441.15     5978.86    164.09 o 
  -4  16   2     5291.72     5369.60    156.52 o 
  -3  16   2     6745.58     7408.07    175.65 o 
  -2  16   2     5861.35     5793.62    161.63 o 
  -1  16   2     8448.33     8463.07    167.10 o 
   0  16   2     7384.84     6950.56    175.09 o 
   1  16   2     6285.21     6838.04    154.70 o 
   2  16   2     5972.38     5706.81    158.69 o 
   3  16   2     2191.85     1997.34    108.95 o 
   4  16   2     1352.96     1341.35     86.53 o 
   5  16   2       60.11        0.63    128.35 o 
   6  16   2        9.50        0.42    126.88 o 
   7  16   2        7.16        0.21    132.91 o 
   8  16   2      358.64      542.35    146.29 o 
   9  16   2       12.71        0.84    162.34 o 
  10  16   2       72.00      243.68     90.31 o 
  11  16   2       19.98       10.23    161.00 o 
  12  16   2       83.95      169.69    166.61 o 
  13  16   2      250.47        3.71    225.67 o 
 -14  17   2       69.64        7.57    229.53 o 
 -13  17   2        0.50        0.35    193.58 o 
 -12  17   2       13.47        6.73    177.26 o 
 -11  17   2      140.89      239.96    160.23 o 
 -10  17   2      236.46      180.41     95.15 o 
  -9  17   2      739.22      699.50     99.14 o 
  -8  17   2      280.33      306.94     92.62 o 
  -7  17   2     1106.14      976.25     93.04 o 
  -6  17   2     1208.26     1112.52     95.07 o 
  -5  17   2      555.72      558.75     78.05 o 
  -4  17   2     2022.68     2235.28    112.17 o 
  -3  17   2        9.22      124.57     93.46 o 
  -2  17   2      268.60      405.80     61.87 o 
  -1  17   2       62.71       67.68     51.50 o 
   0  17   2      658.59      802.92     75.60 o 
   1  17   2      108.58      128.70     89.12 o 
   2  17   2       76.33       68.80    106.78 o 
   3  17   2      580.60      684.86     69.01 o 
   4  17   2      542.42      512.79     81.13 o 
   5  17   2     1516.98     1735.80    134.52 o 
   6  17   2     1868.99     1605.90    173.40 o 
   7  17   2     1708.58     2065.87    179.22 o 
   8  17   2       28.04        0.84    140.34 o 
   9  17   2        3.59        1.47    152.04 o 
  10  17   2      515.27      259.23    211.94 o 
  11  17   2       90.92      109.37    173.47 o 
  12  17   2        8.56      135.29    142.09 o 
  13  17   2        8.19       56.12    190.92 o 
 -14  18   2        3.80       52.13    188.05 o 
 -13  18   2       55.98       84.71    187.14 o 
 -12  18   2       66.26      164.65    177.54 o 
 -11  18   2      401.37      357.04    112.73 o 
 -10  18   2     1145.26     1249.50    129.83 o 
  -9  18   2      198.95      183.84    158.41 o 
  -8  18   2        0.15       11.28    135.01 o 
  -7  18   2      114.24       24.17    137.81 o 
  -6  18   2      333.93      241.09    132.63 o 
  -5  18   2      222.98      330.21    123.10 o 
  -4  18   2       83.61       14.43    132.14 o 
  -3  18   2       85.33       55.77     53.25 o 
  -2  18   2       16.16        1.54    102.85 o 
  -1  18   2       67.71       10.09    107.13 o 
   0  18   2       45.86      123.38     52.48 o 
   1  18   2      216.20        9.95    121.14 o 
   2  18   2       54.64      127.09     92.55 o 
   3  18   2       73.67        4.06    127.02 o 
   4  18   2       82.05       81.06    126.25 o 
   5  18   2       24.95        8.27    122.47 o 
   6  18   2      161.38      340.92    138.93 o 
   7  18   2      403.42      269.74    154.42 o 
   8  18   2       20.06       90.66    136.13 o 
   9  18   2       15.87       71.53    145.45 o 
  10  18   2        6.20        1.47    171.65 o 
  11  18   2       12.58        0.63    177.26 o 
  12  18   2      214.62      106.57    188.26 o 
  13  18   2       12.77        0.07    192.25 o 
 -14  19   2      224.98       80.99    228.47 o 
 -13  19   2      417.54      612.28    124.43 o 
 -12  19   2     1550.53     1517.63    145.66 o 
 -11  19   2      585.57      516.01    114.06 o 
 -10  19   2      829.91      887.90    143.70 o 
  -9  19   2      296.40      258.74    171.44 o 
  -8  19   2      392.85       49.60    167.24 o 
  -7  19   2     1788.40     1620.06    127.30 o 
  -6  19   2     1404.18     1379.67    110.35 o 
  -5  19   2     1509.00     1531.29    106.14 o 
  -4  19   2      701.42      605.06     90.17 o 
  -3  19   2        1.06        7.15    111.75 o 
  -2  19   2        3.42        0.49    101.38 o 
  -1  19   2        4.88       24.24     99.98 o 
   0  19   2       14.58       17.24    124.22 o 
   1  19   2       75.66        6.10    113.92 o 
   2  19   2      649.49      709.45     80.29 o 
   3  19   2      383.60      483.36     77.77 o 
   4  19   2      477.32      473.06    136.69 o 
   5  19   2      131.62      223.99    130.25 o 
   6  19   2      134.06      125.20    141.88 o 
   7  19   2      121.82        2.73    171.09 o 
   8  19   2      580.18      345.83    163.11 o 
   9  19   2     1073.08      727.04    211.59 o 
  10  19   2      253.94      189.66    177.96 o 
  11  19   2      180.54      130.81    187.77 o 
  12  19   2      105.26        6.45    200.52 o 
 -13  20   2      140.71        3.92    212.99 o 
 -12  20   2       55.98       98.09    181.39 o 
 -11  20   2        9.76      102.29    175.58 o 
 -10  20   2        3.10        3.01    166.96 o 
  -9  20   2      768.26      624.89    116.58 o 
  -8  20   2      702.82      548.03    189.24 o 
  -7  20   2      247.33      262.66    143.63 o 
  -6  20   2     1450.44     1413.93    120.02 o 
  -5  20   2     3057.76     3392.78    152.46 o 
  -4  20   2     2325.72     2476.29    126.25 o 
  -3  20   2     3633.36     3702.53    147.48 o 
  -2  20   2     3423.36     3407.49    146.43 o 
  -1  20   2     4013.31     3771.89    143.84 o 
   0  20   2     6022.51     5842.03    184.83 o 
   1  20   2     3503.44     3133.48    137.11 o 
   2  20   2     2974.79     3082.05    137.11 o 
   3  20   2     2155.25     2162.13    119.18 o 
   4  20   2     1567.21     1729.71    124.85 o 
   5  20   2     1061.46     1039.52    148.95 o 
   6  20   2     1446.78     1430.05    180.13 o 
   7  20   2     1637.92     1904.44    198.35 o 
   8  20   2      144.43       58.57    158.34 o 
   9  20   2      107.51        5.75    185.67 o 
  10  20   2        2.09        2.52    178.38 o 
  11  20   2       98.10        0.91    214.74 o 
  12  20   2       80.05      186.65    106.43 o 
 -13  21   2      130.82      256.78    127.30 o 
 -12  21   2      232.30      248.93    184.47 o 
 -11  21   2      735.67      681.29    136.55 o 
 -10  21   2      574.86      588.81    116.30 o 
  -9  21   2     1357.61     1447.63    129.76 o 
  -8  21   2      642.79      669.31    124.71 o 
  -7  21   2      147.06      176.70    139.49 o 
  -6  21   2       71.17        4.27    146.50 o 
  -5  21   2      203.99      161.49    134.94 o 
  -4  21   2      169.14       53.60    146.78 o 
  -3  21   2     1104.24      866.81    114.20 o 
  -2  21   2     1680.27     1663.57    123.38 o 
  -1  21   2     2384.02     2697.62    145.31 o 
   0  21   2      469.18      294.26    146.99 o 
   1  21   2       29.45        0.00    130.81 o 
   2  21   2      395.53      499.69     80.15 o 
   3  21   2      454.15      295.38     77.21 o 
   4  21   2       59.52       49.81    127.30 o 
   5  21   2      153.15        3.08    148.74 o 
   6  21   2      560.66      534.23    163.32 o 
   7  21   2      437.54      240.74    165.42 o 
   8  21   2      329.06      369.72    167.03 o 
   9  21   2      706.19      383.17    200.59 o 
  10  21   2      282.66        1.47    223.15 o 
  11  21   2      428.29      357.04    218.67 o 
  12  21   2      171.62        0.35    236.39 o 
 -13  22   2      122.87      149.51    191.48 o 
 -12  22   2       37.21        7.22    202.20 o 
 -11  22   2      434.62      260.14    113.85 o 
 -10  22   2      202.93        7.85    184.47 o 
  -9  22   2      982.07      892.74    129.62 o 
  -8  22   2      741.72      718.42    123.24 o 
  -7  22   2      359.02      482.31     92.20 o 
  -6  22   2       88.28      186.93    127.16 o 
  -5  22   2       22.30        2.80    126.46 o 
  -4  22   2        1.80        0.63    121.56 o 
  -3  22   2      183.28      177.26    122.33 o 
  -2  22   2        5.62        2.31    129.76 o 
  -1  22   2      141.40      181.95     67.47 o 
   0  22   2      237.17      186.02    120.79 o 
   1  22   2       46.07        3.71    127.65 o 
   2  22   2      182.44      108.39    106.64 o 
   3  22   2      152.39       45.54    134.80 o 
   4  22   2      345.21      363.34    134.94 o 
   5  22   2        2.22      117.35    112.66 o 
   6  22   2       72.59       14.22    176.63 o 
   7  22   2        0.32        2.03    159.32 o 
   8  22   2       53.41        1.19    190.57 o 
   9  22   2      276.39        1.12    212.29 o 
  10  22   2      224.86        3.99    197.44 o 
  11  22   2       14.11      108.25    175.51 o 
 -12  23   2      363.63      560.15    136.55 o 
 -11  23   2      173.72      315.91    180.83 o 
 -10  23   2      393.49      625.38    108.25 o 
  -9  23   2      772.68      708.75    119.18 o 
  -8  23   2      395.30      230.79    187.14 o 
  -7  23   2      400.84      481.68     98.02 o 
  -6  23   2      175.51      201.99    151.97 o 
  -5  23   2       40.68        0.35    133.75 o 
  -4  23   2        1.77        2.31    134.24 o 
  -3  23   2       22.63        0.07    123.38 o 
  -2  23   2      221.24       87.79     77.49 o 
  -1  23   2        4.91       64.11    111.12 o 
   0  23   2      196.92      269.11     92.48 o 
   1  23   2        0.58        0.77    117.99 o 
   2  23   2       27.28        4.48    131.79 o 
   3  23   2        8.39        0.14    135.15 o 
   4  23   2       20.91        3.43    142.37 o 
   5  23   2      653.32      519.30    189.24 o 
   6  23   2     2019.38     2213.49    190.50 o 
   7  23   2     1829.13     2013.32    202.62 o 
   8  23   2     1795.30     1833.19    222.03 o 
   9  23   2     1022.83     1225.39    216.07 o 
  10  23   2      534.40      645.28    212.64 o 
  11  23   2      624.14      507.04    208.72 o 
 -12  24   2       19.44       43.86    184.19 o 
 -11  24   2       43.67        8.41    198.21 o 
 -10  24   2       12.69      118.20    167.45 o 
  -9  24   2        1.44      130.60    132.56 o 
  -8  24   2      431.43      521.55    103.76 o 
  -7  24   2      367.51       66.84    187.91 o 
  -6  24   2      670.86      494.78    105.37 o 
  -5  24   2      915.16      851.26    111.75 o 
  -4  24   2     1145.84     1163.74    110.98 o 
  -3  24   2      839.83      924.41     97.04 o 
  -2  24   2      682.71      684.93    104.95 o 
  -1  24   2     1351.31     1151.48    115.67 o 
   0  24   2      376.02      595.81     84.92 o 
   1  24   2       57.67        0.63    132.91 o 
   2  24   2      933.62      871.51    108.74 o 
   3  24   2     1014.30     1138.10    111.61 o 
   4  24   2      921.95     1098.65    104.60 o 
   5  24   2     1521.06     1496.61    193.93 o 
   6  24   2      540.64      423.39    206.89 o 
   7  24   2      122.39        3.57    205.42 o 
   8  24   2       32.36      210.12    169.41 o 
   9  24   2        7.94       23.05    183.14 o 
  10  24   2        2.60       95.92    167.24 o 
 -11  25   2      461.61      482.59    124.78 o 
 -10  25   2      617.51      494.43    112.73 o 
  -9  25   2      345.57      571.08    110.56 o 
  -8  25   2     1207.18     1092.21    145.80 o 
  -7  25   2     1382.34     1465.01    147.55 o 
  -6  25   2     1076.98     1190.29    115.60 o 
  -5  25   2     1151.11     1019.06    121.70 o 
  -4  25   2      349.71      426.05    150.49 o 
  -3  25   2        0.82        0.28    136.41 o 
  -2  25   2        6.20        4.62    136.34 o 
  -1  25   2      491.89      439.15    101.73 o 
   0  25   2        1.73        0.49    175.51 o 
   1  25   2        4.78       56.19    112.24 o 
   2  25   2       56.58        1.47    148.53 o 
   3  25   2      139.69       84.57     78.19 o 
   4  25   2      407.24      130.74    179.71 o 
   5  25   2      504.09      579.91    173.47 o 
   6  25   2      674.51      827.44    176.77 o 
   7  25   2      255.19      350.59    142.16 o 
   8  25   2      762.87      795.35    206.40 o 
   9  25   2      699.53      157.43    251.10 o 
  10  25   2      456.87      525.19    199.05 o 
 -11  26   2        2.58       83.51    166.33 o 
 -10  26   2        0.13        2.10    176.49 o 
  -9  26   2        3.33        0.21    163.25 o 
  -8  26   2       41.78       95.07    162.05 o 
  -7  26   2      241.04      253.91    100.61 o 
  -6  26   2      385.82      418.34     96.69 o 
  -5  26   2      336.84      233.31     87.37 o 
  -4  26   2      707.10      477.20     93.74 o 
  -3  26   2      812.30      956.91    103.90 o 
  -2  26   2      245.90      153.37    135.78 o 
  -1  26   2      232.39      320.19     84.99 o 
   0  26   2      364.19      327.12    168.22 o 
   1  26   2        0.22        2.80    159.88 o 
   2  26   2       75.17      119.81    172.84 o 
   3  26   2       10.17      367.20    157.15 o 
   4  26   2        3.30        9.46    180.90 o 
   5  26   2      340.06      373.99    184.68 o 
   6  26   2       91.00       16.89    210.68 o 
   7  26   2       29.74       39.80    165.91 o 
   8  26   2       20.45       57.73    178.38 o 
   9  26   2        4.58        1.40    188.96 o 
 -10  27   2      712.97      562.11    143.21 o 
  -9  27   2      488.37      308.84    196.60 o 
  -8  27   2      413.92      348.91    108.88 o 
  -7  27   2      148.81        0.21    169.83 o 
  -6  27   2      294.57       24.03    177.26 o 
  -5  27   2      426.36      526.59    106.43 o 
  -4  27   2      427.39      536.19    109.37 o 
  -3  27   2      237.72      328.10    150.56 o 
  -2  27   2      151.87        9.60    159.39 o 
  -1  27   2      113.17      172.07    152.60 o 
   0  27   2      298.44      249.42    232.75 o 
   1  27   2      206.49      555.46    178.03 o 
   2  27   2      667.11      739.30    196.32 o 
   3  27   2      686.39     1004.77    183.56 o 
   4  27   2      310.51      723.61    167.45 o 
   5  27   2      402.06      507.95    167.17 o 
   6  27   2      445.92      248.51    179.57 o 
   7  27   2      185.96       93.53    172.98 o 
   8  27   2      208.24      323.06    165.00 o 
   9  27   2      305.74       67.89    221.26 o 
  -9  28   2       14.79        1.26    177.89 o 
  -8  28   2       55.83      130.39    154.35 o 
  -7  28   2      315.90      371.89    104.39 o 
  -6  28   2      374.45      290.27    174.81 o 
  -5  28   2      696.33      750.79    128.78 o 
  -4  28   2     1270.00     1560.92    131.79 o 
  -3  28   2     1222.23     1136.28    134.73 o 
  -2  28   2     1478.33     1625.10    137.60 o 
  -1  28   2     1670.99     1451.21    135.01 o 
   0  28   2      642.90       49.39    231.91 o 
   1  28   2      549.15      459.89    183.00 o 
   2  28   2      498.58      174.88    248.02 o 
   3  28   2      504.36        0.14    243.33 o 
   4  28   2      364.11       26.06    214.25 o 
   5  28   2       58.02       80.43    166.19 o 
   6  28   2      112.17      129.55    173.62 o 
   7  28   2       81.50        9.04    184.47 o 
   8  28   2       20.30       49.46    169.55 o 
  -9  29   2      148.92      407.62    108.67 o 
  -8  29   2       99.10      193.23    166.47 o 
  -7  29   2       73.71        0.42    203.67 o 
  -6  29   2      133.87       82.04    167.38 o 
  -5  29   2      109.62       78.47    156.10 o 
  -4  29   2      105.05       16.82    168.64 o 
  -3  29   2      478.89      203.18    184.40 o 
  -2  29   2      263.56      321.10     98.44 o 
  -1  29   2        6.50        2.17    155.82 o 
   0  29   2       62.48        0.21    251.52 o 
   1  29   2       72.71        0.28    240.03 o 
   2  29   2      155.69        4.62    242.98 o 
   3  29   2      105.56        9.88    221.61 o 
   4  29   2      121.51        9.88    212.22 o 
   5  29   2      137.11      159.53     94.09 o 
   6  29   2      241.73      181.39    183.56 o 
   7  29   2      313.22      343.03    176.56 o 
  -8  30   2       53.65        0.49    188.40 o 
  -7  30   2      126.63       60.81    167.10 o 
  -6  30   2      134.33      136.20    172.35 o 
  -5  30   2      208.11      141.53    185.88 o 
  -4  30   2      287.89      228.12    162.19 o 
  -3  30   2       14.77        8.76    166.89 o 
  -2  30   2       38.41       78.33    141.67 o 
  -1  30   2       14.20        5.82    172.28 o 
   0  30   2        3.65       57.59    140.13 o 
   1  30   2      123.18        2.17    160.51 o 
   2  30   2      130.15        2.59    185.67 o 
   3  30   2      136.99      149.51    185.95 o 
   4  30   2       10.24        4.83    201.50 o 
   5  30   2        0.39       30.97    190.99 o 
   6  30   2        1.67       50.45    177.54 o 
   7  30   2       27.32      154.28    120.09 o 
  -7  31   2      328.31      260.21    191.06 o 
  -6  31   2      296.90      248.93    180.69 o 
  -5  31   2       85.37        1.05    174.18 o 
  -4  31   2       60.66      272.05     92.69 o 
  -3  31   2       99.66        4.97    183.21 o 
  -2  31   2       51.43       28.31    167.03 o 
  -1  31   2       10.87       33.49    154.56 o 
   0  31   2        2.43        4.69    331.96 o 
   1  31   2        5.19        3.57    276.40 o 
   2  31   2       82.99        3.92    287.12 o 
   3  31   2      288.18        4.55    304.70 o 
   4  31   2      353.60      138.44    244.80 o 
   5  31   2      363.88      428.15    226.37 o 
   6  31   2      302.09      225.25    212.43 o 
  -6  32   2      134.46       13.03    199.68 o 
  -5  32   2      412.28      374.98    115.67 o 
  -4  32   2      556.78      848.04    120.09 o 
  -3  32   2      609.43      447.00    213.69 o 
  -2  32   2     1016.39      985.36    135.78 o 
  -1  32   2     1085.94     1187.84    144.26 o 
   0  32   2     1280.02     1296.93    165.07 o 
   1  32   2     1072.32     1036.58    139.84 o 
   2  32   2      816.87      776.43    225.32 o 
   3  32   2      934.11     1040.99    204.02 o 
   4  32   2      527.22      170.95    238.21 o 
  -4  33   2      217.69       51.08    187.35 o 
  -3  33   2      178.94        3.36    190.99 o 
  -2  33   2        0.09        0.14    171.23 o 
  -1  33   2        1.69        0.84    202.76 o 
   0  33   2        2.99        0.07    249.35 o 
   1  33   2        0.05        0.28    265.33 o 
   2  33   2       20.66        5.39    245.50 o 
   3  33   2        2.88        2.38    312.13 o 
  -1  34   2       78.69       56.12    165.56 o 
   0  34   2      109.33        1.82    157.99 o 
 -16   1   3      209.07      460.66    216.00 o 
 -15   1   3      221.84        0.77    246.34 o 
 -14   1   3       76.19      191.55    195.54 o 
 -13   1   3      443.23       28.10    224.48 o 
 -12   1   3       70.81       95.85    180.41 o 
 -11   1   3      233.87      365.38    100.75 o 
 -10   1   3      413.67      521.27     90.94 o 
  -9   1   3      819.34     1052.69     99.56 o 
  -8   1   3     1178.52     1078.05     86.18 o 
  -7   1   3      748.04      851.61     77.91 o 
  -6   1   3      106.56       26.90     96.83 o 
  -5   1   3      415.70      261.75     58.08 o 
  -4   1   3     1228.91     1084.01     62.71 o 
  -3   1   3     6434.56     5392.23    105.51 o 
  -2   1   3     3466.81     3118.91     78.61 o 
  -1   1   3    10308.90     8246.79    133.12 o 
   0   1   3     3856.88     3379.75     67.05 o 
   1   1   3    11160.71    10412.77    168.85 o 
   2   1   3     7922.44     7430.28    112.38 o 
   3   1   3     9221.71     8373.04    161.00 o 
   4   1   3     4795.19     4711.64    127.02 o 
   5   1   3     4330.80     4482.32    136.20 o 
   6   1   3     4077.69     4033.64    144.26 o 
   7   1   3     1550.81     1570.80    106.00 o 
   8   1   3      155.35      135.64    140.76 o 
   9   1   3        1.94        5.96    165.14 o 
  10   1   3       15.81        2.31    175.58 o 
  11   1   3      404.13       80.22    205.77 o 
  12   1   3       40.23        1.82    179.43 o 
  13   1   3       26.79        8.90    224.97 o 
  14   1   3      158.98        8.62    210.19 o 
  15   1   3      158.67        0.21    255.87 o 
 -16   2   3       76.37        0.07    244.17 o 
 -15   2   3      194.99       64.04    230.23 o 
 -14   2   3      274.67      321.45    212.78 o 
 -13   2   3     1044.64     1183.92    127.72 o 
 -12   2   3     1489.70     1360.55    138.86 o 
 -11   2   3     1435.68     1387.59    130.11 o 
 -10   2   3     2362.41     2196.88    133.26 o 
  -9   2   3     3746.49     4036.52    145.10 o 
  -8   2   3     2568.95     2471.46    118.34 o 
  -7   2   3     2675.06     2635.26    116.93 o 
  -6   2   3      229.22      283.68     86.53 o 
  -5   2   3      814.32      763.05     63.97 o 
  -4   2   3     3844.76     3342.97     99.91 o 
  -3   2   3     7416.99     6947.20    108.18 o 
  -2   2   3     2722.52     2915.09     84.71 o 
  -1   2   3     1723.82     1717.86     80.64 o 
   0   2   3      390.75      363.55     62.22 o 
   2   2   3     3386.00     2753.46    108.74 o 
   3   2   3     2340.79     2418.42     79.38 o 
   4   2   3      324.74      178.94     93.18 o 
   5   2   3      918.38      934.99     79.45 o 
   6   2   3     2676.29     2497.52    102.71 o 
   7   2   3     2959.77     2866.75    142.37 o 
   8   2   3     4881.87     5001.00    160.02 o 
   9   2   3     2964.62     3592.32    170.88 o 
  10   2   3     1313.99     1359.91    137.46 o 
  11   2   3     3816.71     4210.34    200.31 o 
  12   2   3     1501.37     1663.43    156.66 o 
  13   2   3     1214.34     1289.15    225.95 o 
  14   2   3      641.74      542.28    239.40 o 
  15   2   3      170.92      210.82    229.88 o 
 -16   3   3      157.64        1.40    229.53 o 
 -15   3   3      474.56      597.49    133.82 o 
 -14   3   3      893.21      704.76    126.46 o 
 -13   3   3      629.73      863.24    117.49 o 
 -12   3   3     2474.50     2017.45    161.84 o 
 -11   3   3        0.15        0.35    172.84 o 
 -10   3   3       71.20       46.94    156.24 o 
  -9   3   3      284.85      149.16    152.60 o 
  -8   3   3      598.21      467.46     75.60 o 
  -7   3   3      716.30      897.15     80.43 o 
  -6   3   3     4540.83     4891.84    121.56 o 
  -5   3   3     2314.81     2189.18     93.46 o 
  -4   3   3     6268.86     5289.03    110.42 o 
  -3   3   3    12325.95    11173.58    156.31 o 
  -2   3   3     1816.87     1550.56     60.11 o 
  -1   3   3     9708.08     7859.34    129.90 o 
   0   3   3    13957.16    13317.99    144.54 o 
   1   3   3     6075.32     5418.71    132.63 o 
   2   3   3     7413.83     7573.98    113.71 o 
   3   3   3      869.33      794.37     66.21 o 
   4   3   3     1334.12     1201.15     75.67 o 
   5   3   3     1011.08     1089.33     76.79 o 
   6   3   3     1152.25     1189.59     90.03 o 
   7   3   3     1486.71     1503.96    124.71 o 
   8   3   3     1657.53     1540.89    119.39 o 
   9   3   3      508.05      508.09    109.86 o 
  10   3   3      138.33       17.73    184.90 o 
  11   3   3      216.59        6.10    215.37 o 
  12   3   3        0.46        0.77    213.69 o 
  13   3   3      257.84       54.93    222.24 o 
  14   3   3      277.19        1.47    241.86 o 
  15   3   3      138.36      110.77    228.68 o 
 -16   4   3        0.76        0.00    219.09 o 
 -15   4   3       67.62        1.96    233.73 o 
 -14   4   3      105.55       66.63    196.74 o 
 -13   4   3       99.43        7.08    200.87 o 
 -12   4   3      274.08      138.02    201.71 o 
 -11   4   3        1.02        4.34    166.05 o 
 -10   4   3      140.18       12.75    162.05 o 
  -9   4   3      217.86      166.26    148.39 o 
  -8   4   3      973.83     1204.17     89.68 o 
  -7   4   3     2731.08     2969.04    118.97 o 
  -6   4   3     6252.99     6740.72    187.98 o 
  -5   4   3      226.23      208.44     47.78 o 
  -4   4   3      715.82      783.86     53.39 o 
  -3   4   3     1696.64     1743.23     75.25 o 
  -2   4   3     2031.14     1829.89     68.31 o 
  -1   4   3     3812.30     3655.94     80.50 o 
   0   4   3       26.14        1.89     79.59 o 
   1   4   3     1773.88     1537.87     59.69 o 
   2   4   3     1242.71     1216.01     62.01 o 
   3   4   3     2255.49     2425.43     92.69 o 
   4   4   3     2877.15     3064.05    108.46 o 
   5   4   3     7037.81     7761.75    166.75 o 
   6   4   3      950.35      901.22     84.85 o 
   7   4   3      233.33      285.86     72.23 o 
   8   4   3       79.89        0.63    157.22 o 
   9   4   3       48.98       76.16    147.06 o 
  10   4   3        5.85       82.53    157.01 o 
  11   4   3      471.85      418.62    197.79 o 
  12   4   3      130.30      129.13    178.24 o 
  13   4   3      140.31        8.97    232.47 o 
  14   4   3       58.64      179.01    183.28 o 
  15   4   3       29.79      131.30    231.21 o 
 -16   5   3      248.64        9.11    275.35 o 
 -15   5   3      315.26      119.32    209.63 o 
 -14   5   3      150.08      263.86    180.76 o 
 -13   5   3        2.12       25.15    183.91 o 
 -12   5   3      131.01        1.61    192.32 o 
 -11   5   3      386.64      261.96    105.93 o 
 -10   5   3      401.65      340.64    166.61 o 
  -9   5   3       99.87      198.70    131.30 o 
  -8   5   3       30.73       15.55    126.60 o 
  -7   5   3       13.26       30.27    112.80 o 
  -6   5   3      613.01      498.15     61.02 o 
  -5   5   3      958.54      761.58    100.33 o 
  -4   5   3     4692.50     3893.03    139.14 o 
  -3   5   3     7700.03     6377.94    153.51 o 
  -2   5   3    11209.01    10466.86    146.08 o 
  -1   5   3    13400.73    12119.57    168.64 o 
   0   5   3     6448.19     5596.60     99.91 o 
   1   5   3      330.38      360.26     55.28 o 
   2   5   3     8105.11     7935.57    127.65 o 
   3   5   3     2535.48     2479.66     97.11 o 
   4   5   3     2919.49     2844.40    106.78 o 
   5   5   3     1806.21     1853.09     92.76 o 
   6   5   3      654.60      771.18     82.88 o 
   7   5   3     1074.58     1054.09    101.03 o 
   8   5   3      334.94      302.60    158.27 o 
   9   5   3      254.16      235.06    107.20 o 
  10   5   3      450.22      554.34    116.93 o 
  11   5   3       85.64       90.66    186.16 o 
  12   5   3       15.79      107.83    186.58 o 
  13   5   3        7.82        9.67    196.60 o 
  14   5   3        0.41      192.95    176.91 o 
 -16   6   3       27.40       91.85    209.49 o 
 -15   6   3       94.28      494.64    202.83 o 
 -14   6   3      254.86      212.57    198.21 o 
 -13   6   3      277.06      186.86    211.80 o 
 -12   6   3      969.06     1170.61    130.53 o 
 -11   6   3     1147.83     1116.52    131.37 o 
 -10   6   3     4824.79     4607.25    184.12 o 
  -9   6   3     2551.11     2247.26    126.32 o 
  -8   6   3     5873.53     5638.85    169.20 o 
  -7   6   3     6656.09     6341.51    212.08 o 
  -6   6   3     7582.18     7494.11    150.70 o 
  -5   6   3     9563.08    10005.36    181.74 o 
  -4   6   3     7896.34     8247.00    149.23 o 
  -3   6   3     2567.19     2245.58     75.53 o 
  -2   6   3      125.11       66.84     76.30 o 
  -1   6   3    11365.33    11407.10    172.84 o 
   0   6   3     3249.64     3108.47     75.18 o 
   1   6   3     2559.58     2410.57     66.07 o 
   2   6   3      541.98      465.08     63.83 o 
   3   6   3      359.07      327.61     51.50 o 
   4   6   3     7131.69     7411.71    153.58 o 
   5   6   3    12856.63    12819.00    218.60 o 
   6   6   3     6304.66     6403.09    169.34 o 
   7   6   3     3890.56     4502.29    160.93 o 
   8   6   3     3804.40     3683.26    212.85 o 
   9   6   3     4002.47     4264.99    231.49 o 
  10   6   3     6052.09     6649.01    294.54 o 
  11   6   3      680.77      931.76    202.62 o 
  12   6   3      682.00      625.17    227.07 o 
  13   6   3      315.80      517.62    128.85 o 
  14   6   3      317.80      163.11    239.96 o 
 -16   7   3       13.22        3.64    230.65 o 
 -15   7   3       46.29        0.49    213.13 o 
 -14   7   3       58.24       83.51    191.90 o 
 -13   7   3        6.45       30.20    176.98 o 
 -12   7   3       73.64      173.69    164.58 o 
 -11   7   3     1612.83     1284.18    125.06 o 
 -10   7   3        3.09        0.07    157.01 o 
  -9   7   3      138.09        0.70    158.13 o 
  -8   7   3      329.03      268.20    129.20 o 
  -7   7   3       12.86        1.19    117.00 o 
  -6   7   3     1750.24     1674.43     89.47 o 
  -5   7   3     1467.15     1436.00    120.09 o 
  -4   7   3     5245.36     4926.59    146.43 o 
  -3   7   3      777.92      765.50     96.76 o 
  -2   7   3     2636.08     2308.21     71.53 o 
  -1   7   3    10753.52     9748.23    161.98 o 
   0   7   3     8479.24     7598.92    124.57 o 
   1   7   3     2250.72     2128.78     97.11 o 
   2   7   3     1044.12     1002.25     47.50 o 
   3   7   3     7423.08     7174.55    156.73 o 
   4   7   3      151.77       84.78     95.15 o 
   5   7   3     1355.04     1500.46     95.92 o 
   6   7   3      877.43      966.51     84.92 o 
   7   7   3       27.36       31.88    140.55 o 
   8   7   3        3.71        3.64    160.23 o 
   9   7   3      455.87      464.73    156.24 o 
  10   7   3      743.67      937.02    173.47 o 
  11   7   3      233.21      290.06    187.28 o 
  12   7   3      622.55      618.65    213.34 o 
  13   7   3      235.58      334.34    209.84 o 
  14   7   3       99.77      216.77    204.79 o 
 -16   8   3        8.53        3.43    247.67 o 
 -15   8   3        0.35       17.17    197.79 o 
 -14   8   3       70.53        9.32    239.54 o 
 -13   8   3      118.93      153.09    193.93 o 
 -12   8   3        6.09      162.83    165.14 o 
 -11   8   3       96.25       26.13    190.64 o 
 -10   8   3        1.01       22.70    155.96 o 
  -9   8   3        4.13        5.46    147.20 o 
  -8   8   3      355.32      552.72     78.40 o 
  -7   8   3     3626.44     3976.89    135.85 o 
  -6   8   3     1366.71     1472.79    144.19 o 
  -5   8   3      117.29      255.73     58.08 o 
  -4   8   3     2891.09     2921.89    124.01 o 
  -3   8   3     2485.78     2453.17    111.75 o 
  -2   8   3      606.70      571.57     54.93 o 
  -1   8   3     1106.25     1195.20     54.09 o 
   0   8   3      840.58      989.28     46.03 o 
   1   8   3     1597.16     1546.77     61.02 o 
   2   8   3      802.16      833.60     67.33 o 
   3   8   3      404.76      454.36     57.38 o 
   4   8   3        1.14       24.24     83.16 o 
   5   8   3     1478.94     1407.91     98.79 o 
   6   8   3        3.22        1.82    130.74 o 
   7   8   3      273.17      374.06     81.83 o 
   8   8   3       88.54      187.63    145.38 o 
   9   8   3        7.63        1.68    160.02 o 
  10   8   3       15.36        0.14    184.97 o 
  11   8   3      234.98      227.07    173.05 o 
  12   8   3       22.92        8.41    178.52 o 
  13   8   3       17.91      129.97    178.59 o 
  14   8   3       29.04       79.45    206.68 o 
 -16   9   3      115.33        9.32    237.58 o 
 -15   9   3      152.29      108.95    221.33 o 
 -14   9   3      276.53      145.31    229.88 o 
 -13   9   3      522.17      441.04    209.28 o 
 -12   9   3       40.43        1.75    183.00 o 
 -11   9   3      373.31      260.28    193.51 o 
 -10   9   3       87.18       19.55    164.23 o 
  -9   9   3        7.34        1.89    143.63 o 
  -8   9   3      189.65      196.39     81.27 o 
  -7   9   3       69.14        1.96    113.78 o 
  -6   9   3     2998.38     2778.89    147.48 o 
  -5   9   3     3352.09     3493.11    159.53 o 
  -4   9   3      906.04      787.57    104.04 o 
  -3   9   3      336.15      107.06     75.67 o 
  -2   9   3     5797.71     5466.28    123.03 o 
  -1   9   3      910.67      747.43     70.41 o 
   0   9   3    16683.81    16735.29    193.65 o 
   1   9   3     7363.73     8147.02    165.21 o 
   2   9   3     3210.76     3130.75     93.32 o 
   3   9   3    13799.84    14079.64    217.96 o 
   4   9   3     5311.14     5824.30    150.21 o 
   5   9   3     3957.80     4492.90    132.91 o 
   6   9   3     2311.13     2685.29    128.56 o 
   7   9   3     1209.70     1234.71    157.29 o 
   8   9   3      469.87      160.30    173.83 o 
   9   9   3       30.88        3.92    172.77 o 
  10   9   3       45.89       43.72    167.38 o 
  11   9   3       43.32        2.59    195.40 o 
  12   9   3       20.66        1.33    196.32 o 
  13   9   3       40.54      146.85    197.30 o 
  14   9   3      221.52       86.46    237.37 o 
 -16  10   3      215.91      339.24    233.94 o 
 -15  10   3      280.96        9.11    259.65 o 
 -14  10   3      709.02      354.94    231.63 o 
 -13  10   3     1111.32     1247.46    137.88 o 
 -12  10   3      932.55      924.34    131.44 o 
 -11  10   3     4847.03     4700.36    196.25 o 
 -10  10   3     1683.16     1875.30    134.24 o 
  -9  10   3     2653.63     2501.51    133.54 o 
  -8  10   3     5873.70     5846.44    172.00 o 
  -7  10   3     3714.49     4079.89    144.54 o 
  -6  10   3     4788.03     5082.13    160.37 o 
  -5  10   3     5040.50     5561.29    177.19 o 
  -4  10   3     6457.62     6359.72    176.56 o 
  -3  10   3      425.31      453.66     50.94 o 
  -2  10   3     2963.38     3271.50    100.12 o 
  -1  10   3      259.16      271.14     50.59 o 
   0  10   3     2495.50     2777.42     87.72 o 
   1  10   3      710.05      884.82     73.71 o 
   2  10   3      676.36      787.64     61.09 o 
   3  10   3        4.89        3.57     99.98 o 
   4  10   3     1215.59     1201.64     86.46 o 
   5  10   3     1435.36     1532.69    103.62 o 
   6  10   3     2773.48     3118.49    135.92 o 
   7  10   3     4408.52     4598.49    240.45 o 
   8  10   3     2068.12     2471.60    209.42 o 
   9  10   3     3966.34     4344.44    272.96 o 
  10  10   3     2182.67     2361.04    261.33 o 
  11  10   3     1997.39     2159.82    242.28 o 
  12  10   3     1474.13     1590.28    250.61 o 
  13  10   3      817.84      573.74    243.68 o 
  14  10   3      317.90      519.09    222.38 o 
 -15  11   3      158.25      110.70    229.81 o 
 -14  11   3       33.32      316.82    177.75 o 
 -13  11   3       42.89       69.64    186.02 o 
 -12  11   3       17.01        1.26    178.66 o 
 -11  11   3       27.22      153.58    162.76 o 
 -10  11   3       19.82       91.78    158.34 o 
  -9  11   3       60.60       44.14    138.51 o 
  -8  11   3      195.30       17.73    160.44 o 
  -7  11   3      364.21      305.82     75.39 o 
  -6  11   3      273.52      338.12     72.94 o 
  -5  11   3       27.11       33.28     89.33 o 
  -4  11   3      490.70      757.87     73.92 o 
  -3  11   3      257.33      240.59    108.53 o 
  -2  11   3     5352.42     5523.24    125.41 o 
  -1  11   3     1506.77     1633.44     89.05 o 
   0  11   3        7.17       15.41     45.82 o 
   1  11   3      801.62      572.06     75.81 o 
   2  11   3      466.55      460.87     57.24 o 
   3  11   3     2409.56     2467.46    109.09 o 
   4  11   3     2012.47     1900.31     98.37 o 
   5  11   3     2076.90     2347.73    113.22 o 
   6  11   3      827.06      955.58    141.67 o 
   7  11   3     1067.35     1010.51    169.69 o 
   8  11   3       49.51       24.31    147.69 o 
   9  11   3       71.68       17.52    166.54 o 
  10  11   3      135.38       26.48    201.29 o 
  11  11   3        5.82      123.24    166.75 o 
  12  11   3       16.60        2.59    222.52 o 
  13  11   3      259.66      197.93    215.86 o 
  14  11   3      143.45      230.30    133.82 o 
 -15  12   3        2.32        1.33    208.02 o 
 -14  12   3        0.68        1.33    202.55 o 
 -13  12   3        6.23        5.75    173.26 o 
 -12  12   3       80.24       32.72    198.21 o 
 -11  12   3        0.10       18.22    184.83 o 
 -10  12   3       38.55      205.35    143.56 o 
  -9  12   3      140.13      130.67    149.65 o 
  -8  12   3       71.32        8.27    140.90 o 
  -7  12   3      268.40      312.34    130.11 o 
  -6  12   3       22.44        1.96    110.42 o 
  -5  12   3        8.66        0.49    105.02 o 
  -4  12   3      342.01      383.59     62.71 o 
  -3  12   3      526.20      760.81     61.16 o 
  -2  12   3       21.74        3.85     87.30 o 
  -1  12   3       74.47       21.37     54.58 o 
   0  12   3     3764.06     4171.39    146.29 o 
   1  12   3        4.09       11.49     90.31 o 
   2  12   3     3435.19     4284.33    129.20 o 
   3  12   3     1239.24     1563.03     95.29 o 
   4  12   3      213.86      310.45     61.73 o 
   5  12   3       19.84        6.45    113.43 o 
   6  12   3        1.75        3.08    134.59 o 
   7  12   3      399.51      275.98     76.79 o 
   8  12   3       42.75        0.28    160.16 o 
   9  12   3      174.32        0.84    170.81 o 
  10  12   3      345.98      499.69    181.53 o 
  11  12   3      246.42      250.89    174.53 o 
  12  12   3       46.17        0.35    193.30 o 
  13  12   3       63.57       76.09    204.37 o 
  14  12   3      183.64      421.57    205.42 o 
 -15  13   3      143.38      241.09    204.44 o 
 -14  13   3      268.93      250.54    206.12 o 
 -13  13   3       96.42      263.93    151.13 o 
 -12  13   3      246.10       83.23    195.54 o 
 -11  13   3       71.67        2.94    170.11 o 
 -10  13   3      216.03      228.89    149.16 o 
  -9  13   3       37.37      165.49    133.33 o 
  -8  13   3      303.84      278.99    148.53 o 
  -7  13   3      425.76      469.35     82.46 o 
  -6  13   3        1.97       55.28    104.32 o 
  -5  13   3     1172.10     1163.53     87.65 o 
  -4  13   3     1862.29     1704.69    101.52 o 
  -3  13   3     4839.56     4060.06    118.62 o 
  -2  13   3     4140.07     4143.99    122.40 o 
  -1  13   3     4758.14     4178.18    132.84 o 
   0  13   3     2333.01     2240.32     92.76 o 
   1  13   3     8494.99     8994.92    186.72 o 
   2  13   3     2907.13     3105.59    115.53 o 
   3  13   3     4648.80     5059.01    156.66 o 
   4  13   3     4465.66     5176.85    157.29 o 
   5  13   3     1667.81     1967.85    106.21 o 
   6  13   3     1451.97     1568.28    161.91 o 
   7  13   3     1125.26      862.47    192.11 o 
   8  13   3      692.21      806.63    188.05 o 
   9  13   3      196.26       38.53    181.88 o 
  10  13   3       28.75      132.56    159.11 o 
  11  13   3        2.64        4.34    171.72 o 
  12  13   3       20.31      207.32    174.53 o 
  13  13   3      179.25       45.89    231.28 o 
  -9  14   3     2914.85     3354.04    153.30 o 
  -8  14   3     2489.11     2616.63    140.55 o 
  -7  14   3     3647.27     3737.07    157.71 o 
  -6  14   3     2707.48     2886.23    121.63 o 
  -5  14   3     3334.60     3330.99    136.20 o 
  -4  14   3     4107.08     4059.36    130.46 o 
  -3  14   3     2017.37     2083.38    100.89 o 
  -2  14   3     1221.63     1307.58     80.85 o 
  -1  14   3     1703.16     1584.05     90.31 o 
   0  14   3       47.43      137.18     46.94 o 
   1  14   3       20.64        0.21    105.93 o 
   2  14   3      592.77      689.07     66.35 o 
   3  14   3      830.01      935.41     83.79 o 
   4  14   3      954.00      958.60    137.11 o 
   5  14   3     2264.56     2732.16    171.86 o 
   6  14   3     3955.89     3750.45    235.97 o 
   7  14   3     5384.55     5856.46    264.00 o 
   8  14   3     4127.00     3991.12    282.98 o 
   9  14   3     1474.22     1434.39    220.77 o 
  10  14   3     1419.58     1596.24    244.31 o 
  11  14   3      716.57     1185.74    209.77 o 
  12  14   3      826.24      748.69    259.16 o 
  13  14   3      647.46      575.98    239.75 o 
 -11  15   3      105.04        2.52    185.95 o 
 -10  15   3        4.97        0.35    154.21 o 
  -9  15   3       12.19       73.78    145.59 o 
  -8  15   3        6.89       89.61    127.93 o 
  -7  15   3      164.67      119.88    131.79 o 
  -6  15   3     1063.89      973.45     94.16 o 
  -5  15   3     2293.98     2371.20    120.09 o 
  -4  15   3     1258.40     1278.22     85.69 o 
  -3  15   3     1325.26     1143.91     95.07 o 
  -2  15   3      887.71      802.85     71.53 o 
  -1  15   3     1469.49     1333.29     92.55 o 
   0  15   3     3137.25     3365.46    109.58 o 
   1  15   3     4424.00     4646.34    155.54 o 
   2  15   3     8042.45     8565.71    183.28 o 
   3  15   3     1416.70     1585.52    103.55 o 
   4  15   3      397.00      412.95     72.16 o 
   5  15   3       16.80       28.73    117.35 o 
   6  15   3        0.37        1.05    150.21 o 
   7  15   3      371.59       98.79    178.03 o 
   8  15   3        1.08       80.22     82.74 o 
   9  15   3      636.78      798.43    199.75 o 
  10  15   3      199.32      165.14    153.30 o 
  11  15   3       97.27      252.02    100.26 o 
  12  15   3      199.45        1.26    221.61 o 
  13  15   3       76.99        3.78    228.89 o 
 -14  16   3       43.92       84.43    189.73 o 
 -13  16   3        0.13        3.08    196.39 o 
 -12  16   3        0.12       19.90    198.84 o 
 -11  16   3       30.41       99.49    160.44 o 
 -10  16   3        7.58        9.39    170.81 o 
  -9  16   3      523.91      480.77     93.53 o 
  -8  16   3      242.50      105.79    143.00 o 
  -7  16   3      126.45      154.07    123.59 o 
  -6  16   3       22.67       36.92    118.27 o 
  -5  16   3       61.72        0.42    107.48 o 
  -4  16   3      128.75        0.35    113.71 o 
  -3  16   3     1970.68     2196.53    109.23 o 
  -2  16   3      417.64      488.69     74.06 o 
  -1  16   3      291.06      335.67    101.24 o 
   0  16   3       91.59       57.87    110.49 o 
   1  16   3       56.57       13.59    115.53 o 
   2  16   3      235.79      148.53    115.74 o 
   3  16   3        3.08        7.78    106.71 o 
   4  16   3       13.34        0.49    112.10 o 
   5  16   3       75.13      156.52    125.69 o 
   6  16   3      434.69      422.27    152.67 o 
   7  16   3      232.16      342.54    144.40 o 
   8  16   3      207.28        0.63    177.75 o 
   9  16   3        1.70        0.28    154.98 o 
  10  16   3        4.00       79.73    150.35 o 
  11  16   3       12.94        0.63    184.90 o 
  12  16   3      109.71      103.27    191.34 o 
  13  16   3      107.42       10.44    228.96 o 
 -14  17   3      147.97      161.07    116.16 o 
 -13  17   3       81.05        0.00    211.38 o 
 -12  17   3      100.80        1.82    204.93 o 
 -11  17   3       82.39      110.56    163.04 o 
 -10  17   3      143.62      369.02     94.44 o 
  -9  17   3      522.95      384.92    165.70 o 
  -8  17   3       69.68       62.29    136.34 o 
  -7  17   3       14.84       36.01    127.79 o 
  -6  17   3      741.60      643.52     88.42 o 
  -5  17   3     1331.78     1295.67    104.67 o 
  -4  17   3     1993.68     1726.62    112.03 o 
  -3  17   3     2730.44     2933.24    123.66 o 
  -2  17   3     3674.71     3907.32    142.02 o 
  -1  17   3     3886.88     3343.18    131.79 o 
   0  17   3     5858.67     5991.89    166.96 o 
   1  17   3     3834.94     4383.75    149.65 o 
   2  17   3     4940.13     5077.02    167.31 o 
   3  17   3     3374.53     3460.32    147.06 o 
   4  17   3     2482.37     2869.34    133.89 o 
   5  17   3     1767.06     2006.03    116.93 o 
   6  17   3      965.79     1206.69    154.49 o 
   7  17   3     1105.40      959.51    189.03 o 
   8  17   3       27.44        3.43    160.23 o 
   9  17   3        3.61        4.27    163.53 o 
  10  17   3        1.83        1.40    179.29 o 
  11  17   3        1.30      204.51    153.72 o 
  12  17   3       44.87        0.56    206.26 o 
 -14  18   3      441.19      304.91    217.75 o 
 -13  18   3      878.80      866.67    144.96 o 
 -12  18   3     1729.94     1636.45    176.70 o 
 -11  18   3     1056.52     1236.39    148.88 o 
 -10  18   3     2104.91     2193.24    158.48 o 
  -9  18   3      752.25      787.29    190.71 o 
  -8  18   3     1817.17     1987.96    145.38 o 
  -7  18   3     1863.30     1905.56    129.20 o 
  -6  18   3     2500.33     2679.26    143.42 o 
  -5  18   3     4113.97     4546.08    162.90 o 
  -4  18   3     2709.95     2767.47    125.41 o 
  -3  18   3     1493.83     1645.91    106.99 o 
  -2  18   3     2026.74     1894.07    116.51 o 
  -1  18   3     1034.38      828.91     81.41 o 
   0  18   3       64.74        1.68    122.26 o 
   1  18   3       81.08        0.28    125.62 o 
   2  18   3      951.24      881.67     93.18 o 
   3  18   3     2021.76     2257.56    128.70 o 
   4  18   3     2266.35     2449.60    132.49 o 
   5  18   3     1395.48     1619.71    174.95 o 
   6  18   3     1137.23     1378.41    182.16 o 
   7  18   3      749.35      964.83    180.97 o 
   8  18   3       75.55       69.43    158.55 o 
   9  18   3      714.14      917.47    188.54 o 
  10  18   3     1183.13     1512.65    214.39 o 
  11  18   3      825.30     1072.66    231.63 o 
  12  18   3      503.21      711.56    206.33 o 
 -14  19   3        0.72        0.77    197.51 o 
 -13  19   3       33.47        3.64    192.67 o 
 -12  19   3       32.83        0.07    196.32 o 
 -11  19   3       61.26      145.03    166.54 o 
 -10  19   3       10.00        1.19    192.18 o 
  -9  19   3       77.29        4.62    165.00 o 
  -8  19   3      219.89      162.48    157.29 o 
  -7  19   3       66.46        1.05    141.46 o 
  -6  19   3       46.01      191.97    126.11 o 
  -5  19   3      934.05      798.08     99.35 o 
  -4  19   3     1148.78     1184.41     98.30 o 
  -3  19   3     1719.29     1894.07    119.11 o 
  -2  19   3      805.99      612.84     84.08 o 
  -1  19   3      458.82      471.87     86.39 o 
   0  19   3      718.08      864.99     85.48 o 
   1  19   3      403.97      424.02     78.54 o 
   2  19   3      634.17      589.23     86.46 o 
   3  19   3     1994.72     2185.04    131.16 o 
   4  19   3     2364.07     2314.45    138.51 o 
   5  19   3     2011.91     2119.74    135.15 o 
   6  19   3      484.06      415.61    166.33 o 
   7  19   3      238.15      174.11    161.14 o 
   8  19   3       43.04      138.23    139.99 o 
   9  19   3      159.95      152.11    176.35 o 
  10  19   3      331.26      159.39    210.96 o 
  11  19   3      538.78      615.92    216.98 o 
  12  19   3      369.59      557.91    219.65 o 
 -13  20   3      182.46      246.34    196.39 o 
 -12  20   3      430.57      346.81    124.15 o 
 -11  20   3      369.95       16.60    227.98 o 
 -10  20   3      696.48      535.98    127.72 o 
  -9  20   3        0.45        1.12    173.47 o 
  -8  20   3      747.27      847.97    109.44 o 
  -7  20   3      508.02      511.18     90.73 o 
  -6  20   3      708.01      722.00     98.16 o 
  -5  20   3     1054.81      898.55    105.44 o 
  -4  20   3     1024.32     1237.80     98.02 o 
  -3  20   3      348.57      285.79     79.38 o 
  -2  20   3        3.81        3.29    132.98 o 
  -1  20   3       16.67        9.88    127.86 o 
   0  20   3     1712.45     1825.62    119.53 o 
   1  20   3      359.87        2.80    137.11 o 
   2  20   3      238.44      186.72    132.35 o 
   3  20   3       58.85        2.80    147.13 o 
   4  20   3       24.92        1.61    138.86 o 
   5  20   3      173.49      351.15    133.89 o 
   6  20   3      612.16      497.30    176.00 o 
   7  20   3      618.31      818.19    175.86 o 
   8  20   3       10.58        0.77    168.64 o 
   9  20   3      180.58        0.14    191.76 o 
  10  20   3      313.73      518.88    164.65 o 
  11  20   3      437.44      342.33    210.61 o 
 -13  21   3       29.59        0.42    212.99 o 
 -12  21   3       52.10        1.82    211.66 o 
 -11  21   3        0.66        1.19    192.32 o 
 -10  21   3        3.25       70.62    171.51 o 
  -9  21   3      570.44      327.54    213.83 o 
  -8  21   3      133.68        1.19    186.93 o 
  -7  21   3      150.20        5.61    164.58 o 
  -6  21   3      469.89      522.25     98.79 o 
  -5  21   3      347.82      253.84    161.56 o 
  -4  21   3     1121.49      980.95    100.68 o 
  -3  21   3     2034.49     1900.66    112.66 o 
  -2  21   3     1429.95     1317.32    103.97 o 
  -1  21   3     3191.99     3002.88    139.84 o 
   0  21   3     1722.75     1605.83    121.00 o 
   1  21   3      521.96      597.42     97.81 o 
   2  21   3     2414.21     2575.15    133.26 o 
   3  21   3     2379.56     2538.51    136.27 o 
   4  21   3     1011.82     1198.70    110.98 o 
   5  21   3      288.90      332.10     89.33 o 
   6  21   3     1079.80     1253.28    187.91 o 
   7  21   3      309.87      294.96    176.35 o 
   8  21   3      371.43      213.83    183.98 o 
   9  21   3      511.18      304.56    216.91 o 
  10  21   3       50.90       82.74    199.05 o 
  11  21   3       22.08        0.56    104.25 o 
 -12  22   3      246.45      392.07    124.78 o 
 -11  22   3      507.42      427.31    139.77 o 
 -10  22   3     1645.49     1683.25    163.25 o 
  -9  22   3     2983.08     3267.58    187.42 o 
  -8  22   3     2410.80     2170.54    156.24 o 
  -7  22   3     2972.66     3195.34    177.54 o 
  -6  22   3     1382.30     1369.93    116.51 o 
  -5  22   3     1361.01     1344.50    111.61 o 
  -4  22   3     1539.71     1616.97    115.39 o 
  -3  22   3      942.78     1085.13    105.44 o 
  -2  22   3      155.12      143.21     65.02 o 
  -1  22   3      360.53      336.09    154.21 o 
   0  22   3        0.94       22.14    117.71 o 
   1  22   3        2.77        2.66    126.53 o 
   2  22   3       15.26        2.45    149.16 o 
   3  22   3        2.77        3.78    169.62 o 
   4  22   3       26.85       45.96    122.33 o 
   5  22   3      743.91      805.51    180.48 o 
   6  22   3     1821.55     1794.51    219.86 o 
   7  22   3      758.63      759.41    204.93 o 
   8  22   3     1875.86     2154.28    239.47 o 
   9  22   3     1671.29     1340.93    271.00 o 
  10  22   3     1017.71      833.67    249.91 o 
  11  22   3      914.48      608.84    275.77 o 
 -12  23   3      340.66      487.85    114.55 o 
 -11  23   3      202.28      301.83    170.32 o 
 -10  23   3       39.69        0.77    177.54 o 
  -9  23   3        0.45        1.40    182.37 o 
  -8  23   3      742.03      663.28    123.31 o 
  -7  23   3      148.82      111.33     97.46 o 
  -6  23   3      243.83        1.68    187.70 o 
  -5  23   3      205.73      101.10    141.53 o 
  -4  23   3       22.60      128.78    105.65 o 
  -3  23   3       24.68        1.33    129.97 o 
  -2  23   3     1093.81     1162.55    107.06 o 
  -1  23   3     1397.96     1259.09    123.52 o 
   0  23   3      271.93      158.55    120.37 o 
   1  23   3      537.90      507.74     98.16 o 
   2  23   3      761.05      882.44     94.51 o 
   3  23   3      222.68       54.09    137.46 o 
   4  23   3       80.42       41.06    148.39 o 
   5  23   3       27.38        1.33    152.39 o 
   6  23   3        3.68        2.94    160.72 o 
   7  23   3       40.86        2.24    173.69 o 
   8  23   3       57.57        2.31    188.12 o 
   9  23   3        0.09        0.49    178.87 o 
  10  23   3        3.59        1.33    176.35 o 
 -12  24   3        9.93        0.84    197.51 o 
 -11  24   3       14.94       14.99    178.10 o 
 -10  24   3      131.16       55.63    181.74 o 
  -9  24   3      341.52      162.83    183.28 o 
  -8  24   3        3.28        0.35    169.97 o 
  -7  24   3      203.41      113.57    159.11 o 
  -6  24   3      118.95        8.20    152.18 o 
  -5  24   3        5.51        1.33    130.46 o 
  -4  24   3      245.54       99.63    143.28 o 
  -3  24   3      606.10      682.41     90.24 o 
  -2  24   3      812.04      575.84    106.57 o 
  -1  24   3     1495.11     1504.31    123.24 o 
   0  24   3        0.07       73.50    148.46 o 
   1  24   3       46.28        4.83    152.11 o 
   2  24   3       12.51        4.34    148.18 o 
   3  24   3        0.16        0.35    143.00 o 
   4  24   3       77.34        2.24    167.87 o 
   5  24   3        7.00       85.20    156.10 o 
   6  24   3       95.56        4.20    189.38 o 
   7  24   3      205.80      146.29    188.54 o 
   8  24   3       89.85       10.58    174.88 o 
   9  24   3        6.86        0.98    184.61 o 
  10  24   3       14.89       16.60    178.31 o 
 -11  25   3      124.56       55.63    189.24 o 
 -10  25   3       48.50      338.75     88.21 o 
  -9  25   3        1.91        6.59    169.55 o 
  -8  25   3      136.60      269.53    143.70 o 
  -7  25   3      465.40      428.57    107.97 o 
  -6  25   3      610.75      384.50    178.66 o 
  -5  25   3      424.29      429.48     95.99 o 
  -4  25   3      389.20      198.07     86.60 o 
  -3  25   3      231.12      255.38    135.15 o 
  -2  25   3      288.86      394.03     91.85 o 
  -1  25   3     2592.50     2534.79    158.34 o 
   0  25   3     2069.89     1945.08    156.17 o 
   1  25   3     1471.58     1331.68    133.54 o 
   2  25   3     1074.73     1387.24    124.01 o 
   3  25   3      911.34      804.67    107.55 o 
   4  25   3     1845.67     1685.36    153.86 o 
   5  25   3     2289.62     2577.95    226.65 o 
   6  25   3     1452.42     1310.17    229.38 o 
   7  25   3      730.68      796.19    198.91 o 
   8  25   3      182.05      309.61    183.63 o 
   9  25   3       58.24        4.34    218.88 o 
 -10  26   3      504.48      521.27    120.51 o 
  -9  26   3      587.61      747.08    120.16 o 
  -8  26   3      991.02     1273.60    129.69 o 
  -7  26   3      573.55      638.20    123.03 o 
  -6  26   3     1501.00     1518.68    135.64 o 
  -5  26   3     1275.16     1409.03    126.32 o 
  -4  26   3      197.93      146.64    167.31 o 
  -3  26   3       68.32       77.98    143.70 o 
  -2  26   3       18.96        7.36    137.25 o 
  -1  26   3      761.93      637.43     99.77 o 
   0  26   3      153.45      381.77    141.46 o 
   1  26   3     1130.97     1047.51    126.53 o 
   2  26   3     1567.59     1698.74    145.94 o 
   3  26   3     1163.96     1244.73    182.58 o 
   4  26   3      687.95      504.17    113.29 o 
   5  26   3      974.72      970.86    208.72 o 
   6  26   3      810.51      566.39    225.53 o 
   7  26   3      854.32      708.96    231.28 o 
   8  26   3     1163.69      995.94    245.43 o 
   9  26   3     1118.91      747.92    272.82 o 
 -10  27   3        0.85        0.00    190.15 o 
  -9  27   3       33.17        0.70    186.79 o 
  -8  27   3        2.11        0.14    164.86 o 
  -7  27   3        9.37        0.77    168.43 o 
  -6  27   3       67.07      139.99    111.75 o 
  -5  27   3      213.37      237.72    163.53 o 
  -4  27   3      377.55      135.92    177.12 o 
  -3  27   3      342.95      391.02    102.08 o 
  -2  27   3      462.15      265.47    173.62 o 
  -1  27   3      400.39        5.11    184.54 o 
   0  27   3      267.68       71.11    172.70 o 
   1  27   3      312.26        3.92    191.13 o 
   2  27   3      315.48      154.07    174.39 o 
   3  27   3       90.02      125.41    168.22 o 
   4  27   3        2.23        1.54    165.49 o 
   5  27   3        0.16        0.28    188.89 o 
   6  27   3       96.24        4.34    198.21 o 
   7  27   3        8.23       59.48    164.30 o 
   8  27   3        0.14        0.56    212.64 o 
  -9  28   3       67.60        0.14    172.56 o 
  -8  28   3      109.03        0.07    202.69 o 
  -7  28   3       83.39        7.01    164.93 o 
  -6  28   3      191.86      165.28     91.36 o 
  -5  28   3      249.30      281.16    163.60 o 
  -4  28   3      219.60      405.66    151.62 o 
  -3  28   3       60.15        1.89    168.50 o 
  -2  28   3       87.48      162.76    145.03 o 
  -1  28   3       38.44      170.25    146.57 o 
   0  28   3       96.81      234.71    197.23 o 
   1  28   3      439.99      488.41    205.14 o 
   2  28   3      245.72      428.22    188.19 o 
   3  28   3       93.19      264.28    191.20 o 
   4  28   3       18.10       23.68    152.32 o 
   5  28   3        0.90        3.57    168.57 o 
   6  28   3       14.99        4.83    179.36 o 
   7  28   3        5.45      105.23    153.30 o 
  -8  29   3        1.25        0.14    162.83 o 
  -7  29   3       15.46        0.28    189.31 o 
  -6  29   3       32.06       13.03    162.12 o 
  -5  29   3      387.63      355.08    183.00 o 
  -4  29   3     1022.74     1017.87    140.62 o 
  -3  29   3      939.01     1004.56    136.97 o 
  -2  29   3     1786.33     1521.41    136.55 o 
  -1  29   3     1201.31     1312.97    131.30 o 
   0  29   3     1607.29     1821.56    148.60 o 
   1  29   3     2543.17     2606.68    167.87 o 
   2  29   3     2641.15     2271.15    175.02 o 
   3  29   3     2044.76     2139.92    172.77 o 
   4  29   3      486.70      488.69    121.28 o 
   5  29   3      239.48      242.98    192.39 o 
   6  29   3      197.09        4.06    225.74 o 
   7  29   3      259.94      223.43    117.35 o 
  -7  30   3      414.17      537.52    138.51 o 
  -6  30   3      397.86      461.22    113.78 o 
  -5  30   3      248.85      249.00    183.77 o 
  -4  30   3      313.74      410.85    109.51 o 
  -3  30   3      550.52      261.47    208.86 o 
  -2  30   3      386.40      156.66    185.81 o 
  -1  30   3      332.54      197.79    191.06 o 
   0  30   3      161.67      264.56    219.23 o 
   1  30   3        0.85       61.66    198.14 o 
   2  30   3      261.84        3.22    211.73 o 
   3  30   3      674.68       68.17    256.50 o 
   4  30   3      722.67      602.05    219.44 o 
   5  30   3      631.05      591.89    208.02 o 
   6  30   3      696.19      889.87    135.29 o 
  -6  31   3      100.13      124.85    148.81 o 
  -5  31   3       90.94       97.39    181.04 o 
  -4  31   3      129.57      162.62    157.57 o 
  -3  31   3      218.79        2.59    196.04 o 
  -2  31   3      258.16       96.13    181.32 o 
  -1  31   3      595.28      596.16    101.80 o 
   0  31   3      423.38      267.92    187.00 o 
   1  31   3      209.64      268.41    166.54 o 
   2  31   3       85.03      157.85    166.47 o 
   3  31   3       23.20        0.35    199.26 o 
   4  31   3        7.12        0.84    207.39 o 
   5  31   3        0.53        0.14    183.56 o 
  -5  32   3       54.04        2.52    186.30 o 
  -4  32   3       73.82      208.37    164.30 o 
  -3  32   3       24.67      244.31    137.39 o 
  -2  32   3       57.65       18.01    170.32 o 
  -1  32   3       30.63        1.96    185.67 o 
   0  32   3       27.53        1.75    271.21 o 
   1  32   3       35.62        2.80    285.22 o 
   2  32   3        4.98      367.62    239.61 o 
   3  32   3        0.17      240.74    255.24 o 
  -3  33   3      252.02      174.67    187.14 o 
  -2  33   3      669.65      582.92    130.32 o 
  -1  33   3      710.83      755.41    149.16 o 
   0  33   3      768.57      687.52    144.33 o 
   1  33   3      722.19      871.72    134.31 o 
 -16   0   4      993.33      893.86    164.79 o 
 -15   0   4      848.91      914.46    156.03 o 
 -14   0   4      489.45      654.52    122.26 o 
 -13   0   4     1535.69     1422.34    153.93 o 
 -12   0   4     1003.24     1164.51    115.39 o 
 -11   0   4      168.04        3.22    178.03 o 
 -10   0   4       64.60        4.55    169.48 o 
  -9   0   4     3336.58     3455.07    152.95 o 
  -8   0   4     6253.19     5961.84    173.12 o 
  -7   0   4    19543.49    20137.18    276.96 o 
  -6   0   4     7761.23     7066.65    169.83 o 
  -5   0   4     8051.82     8764.41    159.04 o 
  -4   0   4    16431.52    17374.47    228.26 o 
  -3   0   4    32769.26    30690.78    269.25 o 
  -2   0   4    28533.33    26964.64    262.45 o 
  -1   0   4    43260.02    38150.70    296.65 o 
   0   0   4    28346.89    25721.59    275.56 o 
   1   0   4    38560.12    38068.09    321.73 o 
   2   0   4    32672.51    29638.02    303.51 o 
   3   0   4     7708.81     6603.68    141.11 o 
   4   0   4     8466.39     8091.88    165.77 o 
   5   0   4      573.10      684.02     75.74 o 
   6   0   4      372.17      362.99     75.81 o 
   7   0   4        3.83        7.22    139.00 o 
   8   0   4       41.86      261.54    126.81 o 
   9   0   4      265.20      259.93     86.88 o 
  10   0   4      500.10      594.97    121.00 o 
  11   0   4       85.30        3.57    201.85 o 
  12   0   4      123.17      167.87    181.39 o 
  13   0   4      229.82      238.07    221.05 o 
  14   0   4      899.39      396.20    262.17 o 
 -16   1   4      254.30      350.73    227.35 o 
 -15   1   4      242.39      333.29    125.55 o 
 -14   1   4      214.30       90.10    223.78 o 
 -13   1   4     1329.54     1107.69    165.00 o 
 -12   1   4      310.94      249.21    185.46 o 
 -11   1   4     1090.09     1070.49    122.12 o 
 -10   1   4     2049.60     2014.30    148.67 o 
  -9   1   4     3866.86     4029.02    161.63 o 
  -8   1   4     4449.51     4849.10    158.62 o 
  -7   1   4     7271.55     7824.17    175.37 o 
  -6   1   4    12139.58    13274.20    225.60 o 
  -5   1   4     6704.21     6312.22    138.02 o 
  -4   1   4    11756.53    10278.25    171.23 o 
  -3   1   4     2576.16     2289.51     91.15 o 
  -2   1   4      147.15      105.79     44.42 o 
  -1   1   4        7.44        0.35     71.60 o 
   0   1   4      192.46       94.23     82.04 o 
   1   1   4      564.50      403.84     68.59 o 
   2   1   4     2190.69     2012.69     79.38 o 
   3   1   4     1945.09     1725.15     90.94 o 
   4   1   4     1148.06      989.21     85.48 o 
   5   1   4     1287.00     1047.72     88.77 o 
   6   1   4     1119.71     1008.34     87.58 o 
   7   1   4     3135.60     2997.56    135.99 o 
   8   1   4     2671.27     2717.10    142.09 o 
   9   1   4     1911.39     2266.88    146.08 o 
  10   1   4      769.54      733.70    131.02 o 
  11   1   4      951.22      959.02    136.20 o 
  12   1   4      216.65      413.65    100.19 o 
  13   1   4      134.38      429.34    194.28 o 
  14   1   4      195.07      240.45    209.84 o 
 -16   2   4       16.85      216.35    219.58 o 
 -15   2   4       46.19       33.63    223.01 o 
 -14   2   4        8.85        0.28    217.82 o 
 -13   2   4      273.42      245.92    113.01 o 
 -12   2   4      326.31      247.32    193.58 o 
 -11   2   4      222.42      303.16    168.29 o 
 -10   2   4      131.77        0.84    167.73 o 
  -9   2   4      222.26       96.55    152.81 o 
  -8   2   4      933.27      933.72    102.29 o 
  -7   2   4     1863.02     2182.59    103.27 o 
  -6   2   4     2102.25     2619.15    102.78 o 
  -5   2   4      179.63      137.32     99.35 o 
  -4   2   4      340.46      397.32     55.98 o 
  -3   2   4     1155.02     1122.54     63.20 o 
  -2   2   4        2.43        1.89     71.53 o 
  -1   2   4     1148.38     1149.45     63.34 o 
   0   2   4      667.72      526.45     52.34 o 
   1   2   4      128.16        0.28     96.20 o 
   2   2   4       46.30        0.07     89.61 o 
   3   2   4      120.55      169.27     52.97 o 
   4   2   4     4631.07     4617.76    139.00 o 
   5   2   4     5655.14     5572.64    162.76 o 
   6   2   4      746.92      827.30     84.29 o 
   7   2   4       72.07      214.39     82.04 o 
   8   2   4      173.12        0.63    159.04 o 
   9   2   4      132.68        1.96    174.60 o 
  10   2   4      817.88      829.12    132.49 o 
  11   2   4      138.23        1.61    203.18 o 
  12   2   4      179.99      256.71    180.55 o 
  13   2   4       63.48      224.27    188.40 o 
  14   2   4       17.94        4.62    235.62 o 
 -16   3   4      147.49       34.12    240.31 o 
 -15   3   4      816.72      600.09    168.01 o 
 -14   3   4     1172.08     1224.20    147.20 o 
 -13   3   4      798.16      779.17    121.21 o 
 -12   3   4     1984.10     2062.92    153.37 o 
 -11   3   4      830.83      685.42    111.40 o 
 -10   3   4     2775.47     2521.27    136.34 o 
  -9   3   4     3721.89     3722.29    158.34 o 
  -8   3   4     2911.17     2823.45    128.00 o 
  -7   3   4     1455.41     1357.32     87.93 o 
  -6   3   4     1621.23     1496.40     90.80 o 
  -5   3   4     4080.79     4127.46    112.52 o 
  -4   3   4     2158.33     2033.01     87.93 o 
  -3   3   4     3670.62     3645.78    107.55 o 
  -2   3   4       40.60       39.38     38.60 o 
  -1   3   4      870.94      765.78     56.75 o 
   0   3   4      338.89      254.89     48.48 o 
   1   3   4     7057.50     6014.87    147.13 o 
   2   3   4     4845.81     4670.44    116.86 o 
   3   3   4     3257.88     2791.50    112.94 o 
   4   3   4     5413.89     5131.10    141.74 o 
   5   3   4    12776.08    12565.87    229.38 o 
   6   3   4     8237.48     8526.34    209.21 o 
   7   3   4     3970.46     4382.28    166.75 o 
   8   3   4     2608.20     2429.56    140.62 o 
   9   3   4      598.64      646.82    106.64 o 
  10   3   4      966.85     1042.04    134.80 o 
  11   3   4     1677.57     1811.75    162.55 o 
  12   3   4      634.41      150.21    239.33 o 
  13   3   4      803.62      457.23    246.62 o 
  14   3   4      248.43      293.42    230.30 o 
 -16   4   4      519.81      479.72    147.48 o 
 -15   4   4      865.25     1077.63    146.71 o 
 -14   4   4      400.98      650.67    132.42 o 
 -13   4   4       79.84        7.64    214.18 o 
 -12   4   4      159.50        4.62    201.78 o 
 -11   4   4        6.34        1.75    175.30 o 
 -10   4   4       29.76      161.77    150.98 o 
  -9   4   4      107.94        1.12    157.29 o 
  -8   4   4        1.65        2.31    136.90 o 
  -7   4   4      596.76      731.80     73.22 o 
  -6   4   4     7667.93     7321.61    172.63 o 
  -5   4   4     9770.66     9262.06    170.18 o 
  -4   4   4    21625.83    20938.35    254.54 o 
  -3   4   4    33335.93    30839.52    280.67 o 
  -2   4   4    19238.78    16938.47    215.72 o 
  -1   4   4    27125.01    24840.76    243.33 o 
   0   4   4    21060.83    21895.96    252.72 o 
   1   4   4    26993.45    26080.31    260.63 o 
   2   4   4    25554.13    26345.64    302.67 o 
   3   4   4    29770.09    29908.25    308.91 o 
   4   4   4    12602.14    12722.25    220.63 o 
   5   4   4     5462.52     5716.27    161.00 o 
   6   4   4     3436.50     3186.10    136.27 o 
   7   4   4      485.39      326.28    144.54 o 
   8   4   4       76.22        0.84    161.98 o 
   9   4   4       82.61      103.27    163.81 o 
  10   4   4     1033.22     1080.08    134.24 o 
  11   4   4      827.80      876.83    138.65 o 
  12   4   4     1461.96     1418.70    253.00 o 
  13   4   4     1410.82     1588.60    156.66 o 
  14   4   4      586.63      565.90    248.44 o 
 -16   5   4       41.09        7.64    222.24 o 
 -15   5   4       85.17      234.08    200.87 o 
 -14   5   4      259.71      219.51    221.68 o 
 -13   5   4      737.75      646.19    118.48 o 
 -12   5   4     1089.62     1032.30    136.62 o 
 -11   5   4     1345.14     1517.70    134.94 o 
 -10   5   4     4147.31     4357.89    186.72 o 
  -9   5   4     3425.71     3574.94    141.81 o 
  -8   5   4     8258.80     8151.36    207.74 o 
  -7   5   4     9209.46     8374.72    190.78 o 
  -6   5   4     4228.56     3660.63    130.67 o 
  -5   5   4     2851.61     2736.36     99.07 o 
  -4   5   4       40.41       58.15     84.08 o 
  -3   5   4      156.77       61.16     47.99 o 
  -2   5   4     1449.78     1428.02     67.26 o 
  -1   5   4      501.17      635.47     50.02 o 
   0   5   4      277.27      132.28     83.72 o 
   1   5   4     2872.45     2738.47    116.30 o 
   2   5   4     3063.41     3084.16     92.69 o 
   3   5   4     8104.06     8186.60    175.79 o 
   4   5   4    12072.03    12447.46    227.49 o 
   5   5   4    10928.73    10929.91    218.60 o 
   6   5   4     4837.45     5266.96    176.84 o 
   7   5   4     1317.03     1403.21    108.60 o 
   8   5   4     1976.29     1954.19    139.84 o 
   9   5   4     1012.62     1145.31    119.88 o 
  10   5   4     1468.89     1594.48    145.66 o 
  11   5   4      498.27      324.74    199.75 o 
  12   5   4      833.60      594.69    232.19 o 
  13   5   4      309.67        5.96    256.92 o 
  14   5   4      157.17        1.47    262.87 o 
 -16   6   4        6.72        0.14    256.71 o 
 -15   6   4       47.61       69.57    210.26 o 
 -14   6   4       67.06        1.19    204.86 o 
 -13   6   4      174.05       83.30    177.47 o 
 -12   6   4      350.65      287.61    192.32 o 
 -11   6   4      852.03      918.59    123.94 o 
 -10   6   4      410.50      444.48    101.66 o 
  -9   6   4     2223.63     2213.84    127.16 o 
  -8   6   4        1.70       31.32    126.11 o 
  -7   6   4       41.61      121.00    115.11 o 
  -6   6   4     1200.50     1211.03     84.29 o 
  -5   6   4       21.16        0.70    103.13 o 
  -4   6   4      398.43      396.27    107.90 o 
  -3   6   4      172.04      247.32     54.51 o 
  -2   6   4      409.78      198.56     85.06 o 
  -1   6   4      427.08      441.88     49.04 o 
   0   6   4     1841.11     1886.16     86.18 o 
   1   6   4     3108.73     3368.33    103.41 o 
   2   6   4      116.25        0.14     92.20 o 
   3   6   4      136.96      105.51     97.18 o 
   4   6   4      757.53      560.71     85.90 o 
   5   6   4       19.20        4.55    112.24 o 
   6   6   4      260.85      305.54    139.28 o 
   7   6   4     1630.00     1771.81    125.62 o 
   8   6   4      363.76      329.50    160.16 o 
   9   6   4       81.50       74.83    172.35 o 
  10   6   4       48.49       20.74    179.71 o 
  11   6   4       92.97       13.38    177.40 o 
  12   6   4      109.98       35.38    194.70 o 
  13   6   4       21.42        7.08    215.86 o 
  14   6   4        4.97       64.04    204.09 o 
 -16   7   4       46.52        7.22    240.88 o 
 -15   7   4       22.47      190.22    180.27 o 
 -14   7   4      531.51      623.28    150.42 o 
 -13   7   4      876.29      908.92    141.60 o 
 -12   7   4     2910.70     2717.87    180.83 o 
 -11   7   4     4374.09     4211.81    180.55 o 
 -10   7   4     5466.22     5805.39    193.93 o 
  -9   7   4     2666.00     2740.92    135.08 o 
  -8   7   4     9211.60     9318.96    223.71 o 
  -7   7   4    17570.70    16932.10    262.80 o 
  -6   7   4     6783.25     6320.42    168.57 o 
  -5   7   4     9333.27     9235.37    177.82 o 
  -4   7   4     9448.49     9221.50    178.24 o 
  -3   7   4       36.31       46.38     78.68 o 
  -2   7   4     1601.02     1691.59     78.89 o 
  -1   7   4     1817.82     1724.24     81.83 o 
   0   7   4       79.07        3.08     92.97 o 
   1   7   4       36.12      114.76     81.62 o 
   2   7   4     6211.09     5791.16    144.82 o 
   3   7   4     2517.16     2659.09    107.76 o 
   4   7   4     7669.47     7684.40    177.68 o 
   5   7   4     3565.30     3332.39    135.29 o 
   6   7   4     4212.24     4191.85    160.58 o 
   7   7   4     3470.50     3652.92    154.91 o 
   8   7   4     4842.72     4705.33    184.05 o 
   9   7   4     5136.13     5160.95    285.29 o 
  10   7   4     3126.03     3128.36    263.51 o 
  11   7   4      532.79      394.87    126.53 o 
  12   7   4      659.55      527.71    235.27 o 
  13   7   4      280.96        1.61    235.20 o 
  14   7   4      181.68      177.33    223.22 o 
 -16   8   4      447.30      298.33    145.24 o 
 -15   8   4      664.53      364.19    256.01 o 
 -14   8   4     1101.15     1019.41    152.04 o 
 -13   8   4      500.02      392.00    224.27 o 
 -12   8   4      368.87      148.18    207.60 o 
 -11   8   4      422.34      266.52    201.43 o 
 -10   8   4       48.44        7.01    174.04 o 
  -9   8   4       22.30        3.99    149.16 o 
  -8   8   4      974.39      954.39     98.09 o 
  -7   8   4     2778.18     2733.98    124.22 o 
  -6   8   4    13943.71    13400.31    240.31 o 
  -5   8   4    13128.93    12445.15    205.56 o 
  -4   8   4    14272.74    13452.16    224.27 o 
  -3   8   4     2502.78     2246.84     87.86 o 
  -2   8   4    20485.95    20358.79    245.01 o 
  -1   8   4    13322.38    12150.12    182.93 o 
   0   8   4    24931.70    23904.80    289.01 o 
   1   8   4     4114.87     3866.96    105.23 o 
   2   8   4     7327.53     7116.05    166.47 o 
   3   8   4     6624.82     6563.32    156.10 o 
   4   8   4     1507.16     1329.72     89.26 o 
   5   8   4     4556.00     4561.64    157.43 o 
   6   8   4     3088.85     3010.17    141.53 o 
   7   8   4     1369.37     1536.89    176.84 o 
   8   8   4        8.58        4.20    173.83 o 
   9   8   4      662.84      556.72    204.37 o 
  10   8   4      485.56      258.67    217.40 o 
  11   8   4      500.04      276.12    208.30 o 
  12   8   4      415.35      612.07    205.00 o 
  13   8   4      337.70      461.36    224.48 o 
 -16   9   4      194.02       10.86    243.82 o 
 -15   9   4      223.76      193.02    230.02 o 
 -14   9   4      486.20      692.71    124.01 o 
 -13   9   4      520.15      522.04    135.92 o 
 -12   9   4      996.24      743.36    140.76 o 
 -11   9   4     3396.14     3674.29    184.83 o 
 -10   9   4      893.97      927.84    115.74 o 
  -9   9   4     2128.99     2155.20    129.62 o 
  -8   9   4     1075.19     1120.37     96.62 o 
  -7   9   4      215.26      116.16    122.33 o 
  -6   9   4     2706.58     2494.37    122.96 o 
  -5   9   4      638.16      704.27     67.82 o 
  -4   9   4     1703.12     1712.19     91.29 o 
  -3   9   4     3233.71     2886.93    108.25 o 
  -2   9   4       49.87        0.49     84.22 o 
  -1   9   4       13.53       31.18     89.75 o 
   0   9   4       63.62       62.50     46.52 o 
   1   9   4     5068.06     4637.65    144.12 o 
   2   9   4      855.70      907.31     68.52 o 
   3   9   4      915.47      848.67     75.32 o 
   4   9   4     1697.51     1422.83    107.55 o 
   5   9   4     3759.77     4144.06    143.84 o 
   6   9   4     4517.22     4699.24    179.43 o 
   7   9   4     4207.23     4166.83    179.36 o 
   8   9   4     3412.50     3699.52    174.53 o 
   9   9   4     3847.90     3558.55    279.90 o 
  10   9   4     1569.82      885.17    270.16 o 
  11   9   4      999.69      761.93    247.32 o 
  12   9   4      544.64      139.42    246.48 o 
  13   9   4      409.92      381.21    209.77 o 
 -15  10   4        8.45        2.31    223.01 o 
 -14  10   4       49.81      193.09    196.04 o 
 -13  10   4        6.80      218.32    181.18 o 
 -12  10   4      158.17        4.41    209.49 o 
 -11  10   4      523.46      429.90    127.93 o 
 -10  10   4       31.89       12.75    179.36 o 
  -9  10   4      136.08       18.57    161.70 o 
  -8  10   4      147.43      151.13     72.65 o 
  -7  10   4     1072.89     1205.43     92.90 o 
  -6  10   4     3703.88     3967.64    140.41 o 
  -5  10   4      928.74      935.41     77.21 o 
  -4  10   4      375.40      545.16     56.82 o 
  -3  10   4     1460.25     1181.05     89.26 o 
  -2  10   4      176.87      212.50     52.62 o 
  -1  10   4      263.63      171.72     84.08 o 
   0  10   4      145.94       34.54     90.52 o 
   1  10   4      154.37      163.67     52.41 o 
   2  10   4      771.72      612.84     76.51 o 
   3  10   4      610.08      728.30     68.31 o 
   4  10   4     2799.75     2931.91    127.93 o 
   5  10   4      514.30      597.63     81.41 o 
   6  10   4       59.17       11.98    143.42 o 
   7  10   4        3.55        4.06    145.80 o 
   8  10   4      100.28      209.42    160.02 o 
   9  10   4       79.88      166.40    179.85 o 
  10  10   4       32.64        9.95    211.24 o 
  11  10   4        1.74        2.10    184.19 o 
  12  10   4        0.46        0.63    215.65 o 
  13  10   4        0.05        1.19    210.33 o 
 -15  11   4      606.46      710.08    157.29 o 
 -14  11   4      796.76      575.70    139.14 o 
 -13  11   4     1196.61     1359.21    144.47 o 
 -12  11   4      853.93      961.33    119.39 o 
 -11  11   4     5075.30     5059.43    209.56 o 
 -10  11   4     2546.67     2880.06    158.97 o 
  -9  11   4     5859.25     6089.49    202.34 o 
  -8  11   4     4152.35     4415.20    165.63 o 
  -7  11   4     1794.03     1715.34    107.20 o 
  -6  11   4     3146.47     3366.72    138.79 o 
  -5  11   4     3613.69     3957.07    130.74 o 
  -4  11   4     6770.89     6665.83    166.12 o 
  -3  11   4     2229.30     2224.14    103.34 o 
  -2  11   4      412.38      354.38     64.39 o 
  -1  11   4      587.44      595.81     59.20 o 
   0  11   4     1241.56     1250.55     82.25 o 
   1  11   4     5735.44     5507.20    149.65 o 
   2  11   4      113.46       45.75    103.76 o 
   3  11   4     1420.22     1384.09     88.07 o 
   4  11   4     1545.50     1482.10    103.48 o 
   5  11   4     1051.67     1037.28     99.00 o 
   6  11   4     1954.62     1988.10    132.00 o 
   7  11   4     3748.05     4089.69    170.60 o 
   8  11   4     1462.79     1666.30    197.30 o 
   9  11   4     3370.08     3520.86    271.42 o 
  10  11   4     1892.81     2248.59    236.60 o 
  11  11   4     1748.15     1703.08    255.52 o 
  12  11   4     1120.17      950.61    258.67 o 
  13  11   4      476.77      526.94    242.49 o 
 -15  12   4      416.05      612.07    137.67 o 
 -14  12   4      507.66      622.58    129.90 o 
 -13  12   4      556.87      402.65    226.16 o 
 -12  12   4      413.73      401.32    115.39 o 
 -11  12   4       63.30       21.44    178.10 o 
 -10  12   4        0.45       90.52    158.41 o 
  -9  12   4      920.42      743.08    116.37 o 
  -8  12   4     1641.88     1473.49    117.57 o 
  -7  12   4     2692.92     2805.31    128.49 o 
  -6  12   4     1258.71     1289.43    116.58 o 
  -5  12   4     6397.36     6522.55    164.65 o 
  -4  12   4     2800.03     2556.79    121.28 o 
  -3  12   4    16139.35    16944.50    246.27 o 
  -2  12   4    16585.04    17925.73    264.07 o 
  -1  12   4     9020.28     9258.35    176.84 o 
   0  12   4     5885.83     5282.30    162.97 o 
   1  12   4    13161.58    13356.94    220.63 o 
   2  12   4     7008.84     6975.08    181.95 o 
   3  12   4     9102.90     9175.12    201.15 o 
   4  12   4     7495.53     7717.96    197.86 o 
   5  12   4     2996.67     3333.93    149.02 o 
   6  12   4     1454.39     1310.59    107.34 o 
   7  12   4      563.79      424.79    170.18 o 
   8  12   4        3.51        0.07    150.35 o 
   9  12   4        0.09        7.57    203.25 o 
  10  12   4        0.24      118.69    162.97 o 
  11  12   4      183.25       82.11    193.51 o 
  12  12   4      449.28       14.08    230.44 o 
  13  12   4      615.99      581.94    242.42 o 
 -15  13   4      102.83       31.88    222.80 o 
 -14  13   4      231.13       15.13    218.17 o 
 -13  13   4      520.54      257.34    234.50 o 
 -12  13   4     1020.15     1031.18    128.28 o 
 -11  13   4      634.07      690.12    112.31 o 
 -10  13   4     1621.54     1732.30    138.65 o 
  -9  13   4     3329.87     3485.33    173.69 o 
  -8  13   4     3366.26     3215.66    158.48 o 
  -7  13   4     2826.94     2745.75    136.83 o 
  -6  13   4     1148.67     1305.27    111.75 o 
  -5  13   4     2332.38     2283.76    115.60 o 
  -4  13   4     1546.52     1323.90     89.96 o 
  -3  13   4      549.07      667.77     72.44 o 
  -2  13   4       12.44      190.29     90.52 o 
  -1  13   4      468.54      550.62     67.40 o 
   0  13   4      617.05      735.17     61.16 o 
   1  13   4        2.58       13.73    108.95 o 
   2  13   4     2617.82     2832.91    120.65 o 
   3  13   4     1066.83     1068.17     96.13 o 
   4  13   4     2740.85     3032.66    132.49 o 
   5  13   4     2190.08     2492.62    129.41 o 
   6  13   4     2053.50     2353.19    137.60 o 
   7  13   4     1778.90     1880.41    197.58 o 
   8  13   4      728.27      719.26    191.97 o 
   9  13   4      418.71      362.01    186.30 o 
  10  13   4      519.00      423.81    198.84 o 
  11  13   4      425.96      208.16    208.58 o 
  12  13   4      266.17        3.15    236.11 o 
  13  13   4       39.49        0.07    210.75 o 
 -15  14   4       11.28        2.31    232.75 o 
 -14  14   4       13.33        8.13    205.00 o 
 -13  14   4        7.10        0.35    203.04 o 
 -12  14   4       30.64      150.07    163.81 o 
 -11  14   4       23.57        0.63    174.18 o 
 -10  14   4      617.09      639.95    112.24 o 
  -9  14   4      694.32      664.75    117.28 o 
  -8  14   4      346.31      477.34    105.51 o 
  -7  14   4      101.09       81.69    139.00 o 
  -6  14   4       65.93        2.45    128.07 o 
  -5  14   4      135.83      158.90    113.36 o 
  -4  14   4      897.56     1065.79     88.28 o 
  -3  14   4     2108.87     2289.51    123.59 o 
  -2  14   4     1080.89     1194.78     80.29 o 
  -1  14   4     1640.72     1392.70     97.67 o 
   0  14   4      990.77      980.81     83.72 o 
   1  14   4      970.29      805.65     86.67 o 
   2  14   4       60.35       72.94     99.77 o 
   3  14   4     2359.31     2316.48    118.34 o 
   4  14   4     1307.51     1348.00    103.90 o 
   5  14   4      967.08     1141.53    116.30 o 
   6  14   4      858.93      652.56    185.53 o 
   7  14   4     1216.24     1125.91    190.36 o 
   8  14   4      631.88      381.84    205.63 o 
   9  14   4      394.67      251.38    200.17 o 
  10  14   4        0.82      101.66    174.95 o 
  11  14   4       20.50        0.70    184.76 o 
  12  14   4       26.22        5.11    221.26 o 
 -14  15   4      547.79      650.53    130.32 o 
 -13  15   4      704.56     1102.29    126.39 o 
 -12  15   4     1699.30     1781.41    156.24 o 
 -11  15   4     1294.52     1180.69    131.65 o 
 -10  15   4     2358.02     2477.76    156.66 o 
  -9  15   4     3312.26     3776.79    177.33 o 
  -8  15   4     2059.67     2048.49    137.67 o 
  -7  15   4     2216.49     2084.36    126.32 o 
  -6  15   4     1518.08     1681.15    115.81 o 
  -5  15   4     2592.53     2367.56    128.70 o 
  -4  15   4      252.27       91.36    117.71 o 
  -3  15   4      663.60      457.09    138.58 o 
  -2  15   4      608.51      782.67     79.94 o 
  -1  15   4      106.22        0.07    126.25 o 
   0  15   4        0.22        0.07    128.99 o 
   1  15   4     1118.36     1101.31     89.05 o 
   2  15   4     3627.39     3587.56    140.97 o 
   3  15   4     2527.83     2605.35    125.41 o 
   4  15   4     3666.69     4052.14    154.91 o 
   5  15   4     5061.27     5380.32    188.82 o 
   6  15   4     3484.94     3479.94    171.44 o 
   7  15   4     4368.52     4777.43    202.41 o 
   8  15   4     3132.63     3065.45    173.97 o 
   9  15   4     1489.84     1427.10    154.07 o 
  10  15   4     1702.91     1864.93    157.15 o 
  11  15   4      773.36      595.18    234.57 o 
  12  15   4      538.09      560.71    144.89 o 
 -14  16   4      734.05      622.65    154.00 o 
 -13  16   4      513.11      320.68    222.52 o 
 -12  16   4      173.64      258.81    192.88 o 
 -11  16   4       67.43      158.48    157.15 o 
 -10  16   4       40.44        6.59    184.19 o 
  -9  16   4       50.88       79.73    144.12 o 
  -8  16   4      277.00      123.17    149.72 o 
  -7  16   4      574.95      605.62     93.67 o 
  -6  16   4     2053.90     2005.40    125.55 o 
  -5  16   4     3760.86     4063.63    145.10 o 
  -4  16   4     6639.72     6548.19    185.46 o 
  -3  16   4    12201.24    11978.04    238.84 o 
  -2  16   4    11758.03    12702.21    243.82 o 
  -1  16   4    13112.96    13039.98    239.40 o 
   0  16   4    16534.50    17304.34    297.98 o 
   1  16   4    12910.29    13746.28    256.92 o 
   2  16   4     9006.13     9606.84    226.44 o 
   3  16   4     3916.59     4009.19    161.00 o 
   4  16   4     1866.57     2080.23    128.70 o 
   5  16   4      784.76      749.32    111.89 o 
   6  16   4      361.64      510.06     97.25 o 
   7  16   4      204.97       78.40    184.83 o 
   8  16   4       61.04        3.15    197.37 o 
   9  16   4       56.01      162.26    178.17 o 
  10  16   4      304.32      216.35    200.17 o 
  11  16   4      597.40      503.47    235.27 o 
  12  16   4      651.06      664.19    241.44 o 
 -14  17   4      322.51      159.25    229.17 o 
 -13  17   4      263.27       10.30    234.64 o 
 -12  17   4      542.80      259.37    228.82 o 
  -4  17   4      196.82       99.00    131.02 o 
  -3  17   4      151.09       90.31    136.62 o 
  -2  17   4      265.54      271.21    120.86 o 
  -1  17   4       18.16        1.89    132.21 o 
   0  17   4     1022.57      971.35     99.56 o 
   1  17   4      359.16      372.38     82.81 o 
   2  17   4      237.79      200.94    135.36 o 
   3  17   4      955.65      897.92     96.76 o 
   4  17   4      559.78      515.45    105.30 o 
   5  17   4      701.98      886.92    103.13 o 
   6  17   4     1259.78     1332.45    125.83 o 
   7  17   4     1678.35     1709.25    148.04 o 
   8  17   4     1905.93     2025.72    161.14 o 
   9  17   4     2442.42     2447.99    179.01 o 
  10  17   4     1200.50     1395.51    157.99 o 
  11  17   4      241.26      369.30    186.37 o 
  12  17   4       26.04        1.12    211.94 o 
 -14  18   4       22.42      165.63    192.11 o 
 -13  18   4       44.78       79.80    220.84 o 
 -12  18   4       18.46      167.73    174.18 o 
 -11  18   4       62.28        4.13    179.08 o 
 -10  18   4      356.97      343.59    181.39 o 
  -9  18   4      414.76      174.18    186.79 o 
  -8  18   4        8.15        2.17    162.19 o 
  -7  18   4        0.43        0.42    146.08 o 
  -6  18   4      358.64      410.99     86.60 o 
  -5  18   4      335.34      114.76    150.77 o 
  -4  18   4      498.18      391.23     89.96 o 
  -3  18   4       71.13       93.74    119.81 o 
  -2  18   4      585.72      656.35     83.51 o 
  -1  18   4      325.51      198.91    128.99 o 
   0  18   4     1089.38     1217.69     98.44 o 
   1  18   4     1466.70     1357.11    109.51 o 
   2  18   4      676.57      509.14     98.37 o 
   3  18   4      523.84      667.63    100.54 o 
   4  18   4      306.24      216.70    158.69 o 
   5  18   4       93.21        1.75    157.43 o 
   6  18   4      312.42      329.29    101.87 o 
   7  18   4        1.61        0.07    173.26 o 
   8  18   4      201.84       98.02    174.67 o 
   9  18   4        6.28        2.52    213.76 o 
  10  18   4       82.13        2.45    227.28 o 
  11  18   4      122.80        3.43    209.84 o 
 -13  19   4     1218.59     1207.04    160.65 o 
 -12  19   4     1401.53     1689.84    180.34 o 
 -11  19   4     1344.23     1335.81    149.72 o 
 -10  19   4     1606.11     1902.41    152.25 o 
  -9  19   4     1462.10     1426.89    136.27 o 
  -8  19   4     4355.16     4438.04    199.61 o 
  -7  19   4     3948.81     3962.88    169.62 o 
  -6  19   4     3751.45     3552.17    171.65 o 
  -5  19   4     3657.04     3842.16    162.97 o 
  -4  19   4     3798.98     3773.36    177.26 o 
  -3  19   4     1778.08     1504.24    132.28 o 
  -2  19   4      262.30        6.24    147.83 o 
  -1  19   4      773.36      700.70     94.37 o 
   0  19   4        8.76       35.73    119.81 o 
   1  19   4      437.23      605.76     82.88 o 
   2  19   4     1249.42     1356.55    119.32 o 
   3  19   4     2324.71     2920.28    153.72 o 
   4  19   4     3042.82     3018.93    167.10 o 
   5  19   4     2458.90     2531.08    148.60 o 
   6  19   4     4190.19     4213.70    204.37 o 
   7  19   4     1817.85     1856.94    165.14 o 
   8  19   4     1888.74     1618.38    167.38 o 
   9  19   4     1650.86     1445.11    164.86 o 
  10  19   4     1207.84     1210.12    238.56 o 
  11  19   4     1102.85     1295.74    177.61 o 
 -13  20   4      349.85      277.87    216.91 o 
 -12  20   4      335.68      243.33    218.95 o 
 -11  20   4      284.30      238.98    206.68 o 
 -10  20   4       55.20       47.08    176.49 o 
  -9  20   4       29.67        3.99    180.90 o 
  -8  20   4       49.64      150.42    147.13 o 
  -7  20   4      529.85      597.28     93.74 o 
  -6  20   4     1563.55     1707.85    135.36 o 
  -5  20   4     1739.96     1416.81    123.87 o 
  -4  20   4     2654.64     2630.15    146.78 o 
  -3  20   4     2876.13     2716.61    152.04 o 
  -2  20   4     4933.23     4791.44    173.97 o 
  -1  20   4     7267.25     7130.27    201.29 o 
   0  20   4     3722.70     3828.85    164.65 o 
   1  20   4     2322.51     2100.27    139.42 o 
   2  20   4     4292.20     4528.50    181.60 o 
   3  20   4     2330.14     2236.54    149.65 o 
   4  20   4     1159.27     1356.62    112.17 o 
   5  20   4      687.37      792.41    113.57 o 
   6  20   4      123.21        0.07    173.55 o 
   7  20   4       40.40        0.84    167.10 o 
   8  20   4       28.60      108.88    162.41 o 
   9  20   4      169.98       88.49    190.92 o 
  10  20   4       92.22      159.95    196.81 o 
  11  20   4      208.75      233.31    123.38 o 
 -13  21   4       27.93        7.01    245.01 o 
 -12  21   4      237.19      228.05    204.93 o 
 -11  21   4      398.57      231.77    209.07 o 
 -10  21   4      867.62      413.79    214.18 o 
  -9  21   4      825.54      875.36    120.79 o 
  -8  21   4     1109.02      811.18    117.71 o 
  -7  21   4      638.72      475.80    194.14 o 
  -6  21   4        3.83       40.85    141.46 o 
  -5  21   4        2.44        3.92    139.63 o 
  -4  21   4        4.56        0.91    143.91 o 
  -3  21   4       25.19       16.04    135.36 o 
  -2  21   4      245.15      300.85    131.09 o 
  -1  21   4        0.20       33.35    129.20 o 
   0  21   4      111.67       71.74    144.82 o 
   1  21   4        6.43        1.89    124.08 o 
   2  21   4       45.99       69.50    144.96 o 
   3  21   4       38.65       55.49    124.50 o 
   4  21   4      170.27      197.02     81.13 o 
   5  21   4      475.30      437.54     94.44 o 
   6  21   4      814.94     1300.64    123.87 o 
   7  21   4      493.74      673.79    171.86 o 
   8  21   4      150.07      236.32    172.84 o 
   9  21   4       99.89      165.28    170.53 o 
  10  21   4       65.09        0.42    198.35 o 
 -12  22   4       58.47      257.06    178.03 o 
 -11  22   4       35.39      140.55    111.05 o 
 -10  22   4       65.43       81.06    185.11 o 
  -9  22   4       87.82      210.75    158.20 o 
  -8  22   4       14.04        3.78    190.78 o 
  -7  22   4      362.03      588.60    115.39 o 
  -6  22   4       37.72       27.18    149.09 o 
  -5  22   4        5.24        4.55    142.65 o 
  -4  22   4      135.14       40.43    129.20 o 
  -3  22   4      100.61        1.61    135.43 o 
  -2  22   4        5.38        0.84    135.01 o 
  -1  22   4     1175.59     1368.81    114.97 o 
   0  22   4     1150.30     1322.08    116.93 o 
   1  22   4      604.62      672.88     94.02 o 
   2  22   4     1213.47     1151.55    127.09 o 
   3  22   4      298.83      317.03     86.60 o 
   4  22   4        8.90        0.77    147.48 o 
   5  22   4        0.73        0.07    162.12 o 
   6  22   4       44.11        0.77    199.82 o 
   7  22   4        2.77        1.19    193.30 o 
   8  22   4      259.69       51.22    211.17 o 
   9  22   4      117.50      323.62    199.68 o 
  10  22   4       53.28       78.19    206.82 o 
 -12  23   4      871.67     1114.77    157.50 o 
 -11  23   4     1138.32     1338.90    160.09 o 
 -10  23   4     2598.89     2420.52    186.93 o 
  -9  23   4     2243.48     2105.38    170.81 o 
  -8  23   4     2875.11     2762.85    171.09 o 
  -7  23   4     3165.02     3488.07    186.30 o 
  -6  23   4     2293.29     2071.61    150.77 o 
  -5  23   4     1360.95      943.53    116.09 o 
  -4  23   4      645.24      629.37    122.19 o 
  -3  23   4       56.69      157.36    132.84 o 
  -2  23   4        0.26       22.49    168.01 o 
  -1  23   4      144.54       21.86    170.88 o 
   0  23   4      333.18      216.49     97.81 o 
   1  23   4      470.90      469.14    106.14 o 
   2  23   4      606.83      494.08    106.50 o 
   3  23   4      677.64      683.95    109.86 o 
   4  23   4      907.26     1021.93    126.60 o 
   5  23   4     2325.01     2280.61    180.20 o 
   6  23   4     1599.17     1330.21    153.93 o 
   7  23   4     1559.03     1897.72    156.73 o 
   8  23   4     2370.00     2381.01    193.23 o 
   9  23   4     1457.23     1786.32    239.26 o 
 -11  24   4       14.88        0.21    212.22 o 
 -10  24   4       52.10        0.84    171.16 o 
  -9  24   4        7.00      150.42    164.30 o 
  -8  24   4      133.01        3.92    192.95 o 
  -7  24   4      492.56      449.31    106.21 o 
  -6  24   4     1468.47     1310.66    137.67 o 
  -5  24   4     2129.01     2050.94    143.98 o 
  -4  24   4     3005.29     3004.00    174.25 o 
  -3  24   4     3235.80     2951.11    166.33 o 
  -2  24   4     4037.87     4564.44    189.31 o 
  -1  24   4     6137.12     6176.93    219.02 o 
   0  24   4     3578.24     3587.98    182.65 o 
   1  24   4     3462.15     3315.08    185.25 o 
   2  24   4     2383.11     2187.91    153.72 o 
   3  24   4     1535.33     1679.68    138.58 o 
   4  24   4      832.18      886.36    123.45 o 
   5  24   4      312.54      197.16    202.69 o 
   6  24   4      638.94      547.96    111.68 o 
   7  24   4       22.96        1.47    180.13 o 
   8  24   4       20.00       92.41    188.61 o 
   9  24   4        2.03      108.11    190.71 o 
 -11  25   4       70.82        0.63    205.49 o 
 -10  25   4       22.31       26.48    187.07 o 
  -9  25   4      241.38      233.73    182.51 o 
  -8  25   4      165.25      251.52    143.07 o 
  -7  25   4       99.48       15.62    191.69 o 
  -6  25   4      911.27      709.17    120.51 o 
  -5  25   4      797.89      864.01    128.28 o 
  -4  25   4      261.42        1.89    189.24 o 
  -3  25   4      305.39      225.11    168.29 o 
  -2  25   4       42.01        0.21    170.11 o 
  -1  25   4       98.78        8.62    185.88 o 
   0  25   4        4.51        1.05    154.07 o 
   1  25   4      776.60      720.73    117.07 o 
   2  25   4      839.99      986.06    121.07 o 
   3  25   4      815.38     1059.84    130.11 o 
   4  25   4      350.88      250.75    189.87 o 
   5  25   4      343.32      671.90    123.80 o 
   6  25   4      217.01        3.36    209.77 o 
   7  25   4       63.32        2.66    213.06 o 
   8  25   4      256.20       10.51    224.06 o 
 -10  26   4        0.14        0.14    204.23 o 
  -9  26   4       46.55       40.50    180.90 o 
  -8  26   4        1.74        0.00    180.97 o 
  -7  26   4      104.18        6.52    176.07 o 
  -6  26   4      193.45      245.99    103.69 o 
  -5  26   4      456.69      501.58    190.08 o 
  -4  26   4      612.78      617.32    109.16 o 
  -3  26   4      722.49      397.32    210.33 o 
  -2  26   4      565.44      507.18    107.90 o 
  -1  26   4      426.58      327.82    191.90 o 
   0  26   4      100.76      191.41    148.11 o 
   1  26   4      107.21       35.73    149.37 o 
   2  26   4      204.11      110.07    170.74 o 
   3  26   4      963.89      965.74    135.43 o 
   4  26   4     1081.39     1327.69    142.79 o 
   5  26   4      672.53      730.33    138.86 o 
   6  26   4      218.10      218.24    185.60 o 
   7  26   4      183.69      286.35    182.65 o 
   8  26   4       71.16        5.68    214.95 o 
  -9  27   4     1233.39     1276.82    162.34 o 
  -8  27   4      583.17      583.34    121.28 o 
  -7  27   4      524.92      655.23    128.35 o 
  -6  27   4      876.50      917.82    129.69 o 
  -5  27   4      678.19      556.79    121.98 o 
  -4  27   4      627.92      434.46    187.42 o 
  -3  27   4      620.38      370.91    111.89 o 
  -2  27   4      266.35      201.50    172.28 o 
  -1  27   4      223.02      136.48    158.55 o 
   0  27   4      103.19        9.25    173.83 o 
   1  27   4        3.79        6.31    177.12 o 
   2  27   4      167.95      345.13    171.58 o 
   3  27   4      928.09      424.23    245.71 o 
   4  27   4     1632.56     1814.34    163.53 o 
   5  27   4     2107.59     2317.46    179.71 o 
   6  27   4     1336.41     1506.70    145.87 o 
   7  27   4     1231.28     1296.51    160.93 o 
  -9  28   4        4.88        0.28    196.25 o 
  -8  28   4      183.26       91.71    190.78 o 
  -7  28   4      328.99      242.77    183.35 o 
  -6  28   4      739.33      736.29    122.89 o 
  -5  28   4     1854.19     1839.56    154.70 o 
  -4  28   4     2646.57     2388.29    170.39 o 
  -3  28   4     2253.71     2427.11    158.34 o 
  -2  28   4     2735.40     2454.01    179.78 o 
  -1  28   4     1936.86     2251.39    162.19 o 
   0  28   4     2100.45     2334.70    171.65 o 
   1  28   4     2616.77     2526.81    176.77 o 
   2  28   4     2693.60     2284.11    189.24 o 
   3  28   4     1685.49     1847.13    160.93 o 
   4  28   4      604.89      342.19    129.90 o 
   5  28   4      349.50      510.34    204.30 o 
   6  28   4       35.42        2.66    217.19 o 
  -8  29   4      207.64        1.47    217.12 o 
  -7  29   4      121.62        5.32    185.25 o 
  -6  29   4      184.41      120.93    171.30 o 
  -5  29   4      129.48        6.10    162.41 o 
  -4  29   4       34.14        1.05    170.81 o 
  -3  29   4       39.49        0.14    180.13 o 
  -2  29   4        7.67        0.35    182.51 o 
  -1  29   4       12.64        1.40    155.47 o 
   0  29   4        1.96        5.04    200.03 o 
   1  29   4       40.74       30.90    181.32 o 
   2  29   4      181.11       80.50    192.67 o 
   3  29   4      338.16      115.53    216.21 o 
   4  29   4      471.28      374.90    204.02 o 
   5  29   4      591.55      537.10    131.30 o 
   6  29   4      370.52      229.17    234.57 o 
  -7  30   4       77.27        3.57    232.96 o 
  -6  30   4      145.89       33.00    187.77 o 
  -5  30   4      298.15      115.18    116.09 o 
  -4  30   4      358.42      373.92    112.59 o 
  -3  30   4      427.09      576.26    100.19 o 
  -2  30   4      702.86      568.49    122.05 o 
  -1  30   4      366.98      524.84    100.40 o 
   0  30   4      792.74      657.68    140.83 o 
   1  30   4      601.30      688.08    139.92 o 
   2  30   4      474.76       12.89    234.15 o 
   3  30   4      256.30      227.00    192.74 o 
   4  30   4      199.51      154.63    198.63 o 
   5  30   4      278.74      137.95    204.09 o 
  -6  31   4      638.62      721.22    138.72 o 
  -5  31   4      418.70      475.58    128.28 o 
  -4  31   4      251.87        9.04    203.67 o 
  -3  31   4      129.95       54.51    172.42 o 
  -2  31   4      135.17        6.52    195.61 o 
  -1  31   4       32.11      187.28     96.48 o 
   0  31   4        3.29        2.52    197.65 o 
   1  31   4       94.65      242.98    160.65 o 
   2  31   4      325.14      120.65    232.82 o 
   3  31   4      159.59      167.31    196.74 o 
  -4  32   4      505.18      672.25    118.83 o 
  -3  32   4      718.16      774.61    142.51 o 
  -2  32   4     1291.01     1281.87    151.97 o 
  -1  32   4     1458.04     1451.07    158.13 o 
   0  32   4     1259.09     1132.07    166.26 o 
   1  32   4     1050.55     1092.42    142.51 o 
 -16   1   5      543.27      296.65    252.23 o 
 -15   1   5      302.68       62.08    223.36 o 
 -14   1   5        0.40        1.12    232.40 o 
 -13   1   5      105.03        0.21    204.72 o 
 -12   1   5      290.75      258.81    106.92 o 
 -11   1   5     1110.21     1042.04    122.12 o 
 -10   1   5      366.89      510.48    103.27 o 
  -9   1   5     3350.52     3742.81    161.77 o 
  -8   1   5     1118.94     1060.19     95.07 o 
  -7   1   5     3331.82     3417.72    139.70 o 
  -6   1   5     4907.25     4534.59    137.88 o 
  -5   1   5     7651.91     6927.16    167.52 o 
  -4   1   5     8918.00     8226.54    154.28 o 
  -3   1   5    21287.21    20080.50    260.14 o 
  -2   1   5     9763.27     8863.69    159.39 o 
  -1   1   5    10751.08     9604.53    182.09 o 
   0   1   5     5355.94     4446.31    124.15 o 
   1   1   5     3118.82     2966.17    110.98 o 
   2   1   5     1480.12     1436.21     87.09 o 
   3   1   5      663.11      552.44     72.30 o 
   4   1   5     3886.74     3634.92    142.23 o 
   5   1   5      472.84      423.74     80.22 o 
   6   1   5      207.29      166.40    128.49 o 
   7   1   5      328.89      322.15    121.00 o 
   8   1   5      642.17      627.90    101.87 o 
   9   1   5      373.60      163.67    176.91 o 
  10   1   5       55.35      152.32    149.23 o 
  11   1   5     1059.78      788.48    144.12 o 
  12   1   5       97.02        6.80    235.97 o 
  13   1   5      424.22      564.28    199.68 o 
  -2   2   5       72.55       58.08     85.27 o 
  -1   2   5       53.57        3.57     88.14 o 
   0   2   5     2925.17     2595.96    108.53 o 
   1   2   5     6900.75     7183.31    151.34 o 
   2   2   5     5847.20     5243.48    153.51 o 
   3   2   5     4181.64     3860.31    133.40 o 
   4   2   5     6230.73     5863.96    175.09 o 
   5   2   5     8445.71     7694.55    208.37 o 
   6   2   5     4559.16     4420.18    165.98 o 
   7   2   5     5251.20     4849.59    182.09 o 
   8   2   5     3250.71     3111.69    160.23 o 
   9   2   5     1254.12     1445.11    126.53 o 
  10   2   5     1448.91     1449.10    150.56 o 
  11   2   5      964.34     1081.28    142.16 o 
  12   2   5      374.41      383.31    202.13 o 
  13   2   5      196.73      374.98    121.28 o 
 -13   3   5      553.37        2.87    247.88 o 
 -12   3   5      332.15      375.61    113.01 o 
 -11   3   5      287.63      253.00    185.04 o 
 -10   3   5      310.85      341.98    170.88 o 
  -9   3   5       15.94       46.59    145.17 o 
  -8   3   5      769.04      623.35     95.15 o 
  -7   3   5     4082.85     3886.86    146.08 o 
  -6   3   5     1479.98     1313.67     84.57 o 
  -5   3   5     1593.05     1642.41     91.99 o 
  -4   3   5     7405.08     6998.90    148.53 o 
  -3   3   5     7928.53     6873.21    165.63 o 
  -2   3   5    16069.01    15490.77    206.05 o 
  -1   3   5    14001.92    12861.18    206.26 o 
   0   3   5     9098.60     8420.33    170.46 o 
   1   3   5    14096.09    12916.60    222.80 o 
   2   3   5     8134.71     8215.47    175.09 o 
   3   3   5     5151.83     4823.18    156.52 o 
   4   3   5      594.85      439.57     72.44 o 
   5   3   5      672.47      662.30     92.06 o 
   6   3   5      131.19      100.68     83.72 o 
   7   3   5      967.61     1011.07    101.10 o 
   8   3   5      624.73      788.27    115.11 o 
   9   3   5      576.28      615.92    108.25 o 
  10   3   5     1140.84     1053.88    132.28 o 
  11   3   5      155.72      284.52    111.05 o 
  12   3   5      766.62      450.50    236.32 o 
  13   3   5      228.70       37.83    233.31 o 
 -16   4   5       20.73       54.51    209.28 o 
 -15   4   5       46.94        3.29    221.47 o 
 -14   4   5       35.27       11.56    220.35 o 
 -13   4   5        3.72        5.61    195.26 o 
 -12   4   5      534.81      340.64    222.45 o 
 -11   4   5      816.72      546.77    111.47 o 
 -10   4   5     2138.05     2256.44    136.76 o 
  -9   4   5      139.29       56.47    154.07 o 
  -8   4   5        0.39        6.10    125.69 o 
  -7   4   5       92.01      115.60    111.75 o 
  -6   4   5      141.94        4.06    112.38 o 
  -5   4   5        9.36        0.42    106.43 o 
  -4   4   5      199.36      214.04    105.58 o 
  -3   4   5      156.28      196.11     93.18 o 
  -2   4   5       26.22       84.85     78.05 o 
  -1   4   5       40.17       10.86     90.10 o 
   0   4   5      632.63      641.07     70.34 o 
   1   4   5      284.84      441.11    100.47 o 
   2   4   5      142.85        8.06    108.11 o 
   3   4   5       12.39       71.46     93.18 o 
   4   4   5      653.88      605.69     76.37 o 
   5   4   5      417.77      337.77     75.88 o 
   6   4   5      132.89        3.57    146.64 o 
   7   4   5      347.47      425.21     86.18 o 
   8   4   5      182.98      262.94     89.33 o 
   9   4   5       35.31        0.77    183.70 o 
  10   4   5      113.57      308.14    157.22 o 
  11   4   5       52.01      323.62    177.05 o 
  12   4   5       34.83       17.52    187.42 o 
  13   4   5      171.84        1.33    244.24 o 
 -16   5   5      115.15      220.35    213.13 o 
 -15   5   5        3.27      208.79    176.14 o 
 -14   5   5      127.56      145.66    207.46 o 
 -13   5   5       44.83        3.22    199.26 o 
 -12   5   5       79.57      172.56    181.95 o 
 -11   5   5       35.47        0.07    179.43 o 
 -10   5   5     1095.05     1220.84    115.95 o 
  -9   5   5     1444.80     1385.28    109.93 o 
  -8   5   5      943.67      878.23    100.54 o 
  -7   5   5     2080.85     1999.03    108.67 o 
  -6   5   5     5587.50     5461.17    155.89 o 
  -5   5   5     6634.75     6108.34    163.67 o 
  -4   5   5    12466.17    12925.64    209.70 o 
  -3   5   5     8924.49     8141.06    166.54 o 
  -2   5   5     9486.26     8684.89    170.04 o 
  -1   5   5    12315.69    11024.56    192.88 o 
   0   5   5    12037.53    11727.15    199.61 o 
   1   5   5     8010.98     7853.04    181.81 o 
   2   5   5     4247.93     4185.05    131.37 o 
   3   5   5     3043.75     3263.03    126.60 o 
   4   5   5       55.11        4.48    131.30 o 
   5   5   5        4.47       77.21    108.53 o 
   6   5   5       11.23        4.34    148.95 o 
   7   5   5      112.83       42.88    151.97 o 
   8   5   5       33.21      137.81    166.96 o 
   9   5   5      224.06      311.36    110.84 o 
  10   5   5      438.67      331.12    214.88 o 
  11   5   5      271.23      338.96    206.26 o 
  12   5   5      483.30      646.54    117.78 o 
  13   5   5       62.99      163.81    198.28 o 
 -16   6   5      506.98      537.03    137.74 o 
 -15   6   5      992.40     1118.06    149.86 o 
 -14   6   5     1894.28     1950.82    176.35 o 
 -13   6   5     1571.87     1855.82    153.09 o 
 -12   6   5     4084.81     4285.94    201.71 o 
 -11   6   5     5288.21     5513.16    214.39 o 
 -10   6   5     4525.70     4471.75    197.30 o 
  -9   6   5     4069.30     4129.14    166.61 o 
  -8   6   5     7228.65     7549.31    205.77 o 
  -7   6   5     6988.55     6951.96    190.29 o 
  -6   6   5     2786.76     2568.99    113.01 o 
  -5   6   5     2261.97     2158.07    105.72 o 
  -4   6   5       22.34        1.96    106.78 o 
  -3   6   5       66.07        2.10     98.93 o 
  -2   6   5      364.41      391.23     51.29 o 
  -1   6   5     2385.25     2641.64    103.83 o 
   0   6   5     2206.87     2086.04    106.99 o 
   1   6   5     4152.24     3967.01    122.89 o 
   2   6   5     6653.34     7149.54    179.92 o 
   3   6   5     6352.87     6529.83    173.62 o 
   4   6   5     9391.96     9423.98    211.80 o 
   5   6   5     9089.91     8906.92    227.56 o 
   6   6   5     9053.08     9450.67    247.95 o 
   7   6   5     6531.40     6549.38    218.32 o 
   8   6   5     9943.48     9551.28    267.78 o 
   9   6   5     6691.92     6543.08    238.28 o 
  10   6   5     2433.09     2318.79    170.18 o 
  11   6   5     1040.25     1060.75    155.68 o 
  12   6   5      576.29     1080.08    135.29 o 
  13   6   5      412.37      409.10    244.10 o 
 -16   7   5      195.22      266.38    225.11 o 
 -15   7   5      227.02      375.26    206.47 o 
 -14   7   5      222.43      267.71    118.48 o 
 -13   7   5        1.67        0.07    183.49 o 
 -12   7   5       61.72        0.56    188.05 o 
 -11   7   5      700.00      781.62    130.25 o 
 -10   7   5      463.87      474.53    181.88 o 
  -9   7   5      145.01      113.78    146.99 o 
  -8   7   5     1416.17     1368.11    106.43 o 
  -7   7   5     1146.24     1211.66     98.93 o 
  -6   7   5     6549.04     6042.62    171.23 o 
  -5   7   5     5003.87     5149.74    150.84 o 
  -4   7   5     7887.77     8209.58    176.35 o 
  -3   7   5     4863.14     4277.04    141.88 o 
  -2   7   5     7182.08     6475.26    140.76 o 
  -1   7   5     5268.20     4686.84    134.66 o 
   0   7   5     5069.78     4817.15    135.85 o 
   1   7   5      774.97      681.50     72.37 o 
   2   7   5     2391.01     2345.49    113.08 o 
   3   7   5     2488.16     2424.66    121.91 o 
   4   7   5      507.22      644.79     81.41 o 
   5   7   5      912.41      824.50    100.47 o 
   6   7   5     2359.04     2483.93    123.10 o 
   7   7   5      834.09      703.29    117.00 o 
   8   7   5      162.60       16.96    197.09 o 
   9   7   5       32.72       24.03    191.83 o 
  10   7   5      314.19      204.79    110.28 o 
  11   7   5      217.48        4.83    218.17 o 
  12   7   5      161.59      274.58    196.95 o 
  13   7   5      378.78      613.33    138.93 o 
 -15   8   5       99.39      262.52    190.08 o 
 -14   8   5       73.09       10.09    208.37 o 
 -13   8   5       71.47        1.61    199.33 o 
 -12   8   5        4.93       31.88    162.76 o 
 -11   8   5       28.39        3.85    176.91 o 
 -10   8   5        2.60        0.91    168.85 o 
  -9   8   5       58.98      149.16    145.03 o 
  -8   8   5      931.47     1025.16    100.68 o 
  -7   8   5      585.84      543.06     81.97 o 
  -6   8   5       23.15       66.98    102.29 o 
  -5   8   5      225.74       26.34    115.32 o 
  -4   8   5       87.22        5.61    117.35 o 
  -3   8   5      136.34        7.01    106.28 o 
  -2   8   5      112.11      116.86     90.59 o 
  -1   8   5       34.93       91.43     83.02 o 
   0   8   5      814.22      930.85     68.10 o 
   1   8   5      428.62      389.90     65.44 o 
   2   8   5      595.55      832.20     73.85 o 
   3   8   5       24.24        2.80    123.87 o 
   4   8   5        1.78       28.59     65.09 o 
   5   8   5      316.99      276.40     69.92 o 
   6   8   5       30.81        0.00    152.53 o 
   7   8   5       71.41       48.34    150.07 o 
   8   8   5        0.63        0.14    171.37 o 
   9   8   5      236.95      324.60    106.28 o 
  10   8   5       53.08      214.18    100.82 o 
  11   8   5      108.75       92.62    197.79 o 
  12   8   5       20.02        0.77    221.26 o 
  13   8   5        0.67        1.33    232.54 o 
 -15   9   5      260.85      164.72    240.81 o 
 -14   9   5      194.08      241.72    216.91 o 
 -13   9   5       22.09       21.23    190.71 o 
 -12   9   5       57.51       17.73    185.53 o 
 -11   9   5       21.71        2.66    186.58 o 
 -10   9   5       24.51       17.03    179.99 o 
  -9   9   5        1.20       93.04    147.90 o 
  -8   9   5     1390.47     1419.12    113.50 o 
  -7   9   5     4170.16     4304.02    152.11 o 
  -6   9   5     7299.12     7452.14    185.74 o 
  -5   9   5     7470.23     7323.92    184.40 o 
  -4   9   5     3089.79     2791.08    115.32 o 
  -3   9   5     4956.01     4712.69    133.68 o 
  -2   9   5     8389.66     7321.33    172.77 o 
  -1   9   5     3551.26     3365.67    119.39 o 
   0   9   5     6023.95     6418.08    160.51 o 
   1   9   5     4798.26     4847.63    151.97 o 
   2   9   5     4811.53     4722.57    146.15 o 
   3   9   5      433.19      376.59     75.25 o 
   4   9   5      173.92      267.08     78.05 o 
   5   9   5       44.09        2.87    149.02 o 
   6   9   5        0.93        1.12    141.74 o 
   7   9   5        0.49        0.42    151.05 o 
   8   9   5      222.68      261.82    175.51 o 
   9   9   5      401.35      452.81    106.21 o 
  10   9   5      172.53      116.72    197.37 o 
  11   9   5      317.53      209.91    206.26 o 
  12   9   5      436.08      768.38    136.41 o 
  13   9   5      488.74      593.43    153.79 o 
 -15  10   5      560.61      875.50    157.36 o 
 -14  10   5     1016.18     1145.10    146.08 o 
 -13  10   5     1760.55     1860.93    167.45 o 
 -12  10   5     2418.13     2248.45    166.54 o 
 -11  10   5     6780.53     7111.77    231.77 o 
 -10  10   5     4911.39     4744.78    201.08 o 
  -9  10   5     8780.94     9487.46    239.89 o 
  -8  10   5     6274.94     6657.42    196.39 o 
  -7  10   5     4889.22     4930.38    167.17 o 
  -6  10   5     2714.07     2988.59    127.09 o 
  -5  10   5     1619.59     1599.81    104.81 o 
  -4  10   5     3014.60     2775.53    118.83 o 
  -3  10   5      945.89     1058.65     80.85 o 
  -2  10   5     2152.04     2030.41    104.04 o 
  -1  10   5     2220.35     2133.41     97.46 o 
   0  10   5     4331.40     4704.07    161.28 o 
   1  10   5     4683.64     5166.98    151.90 o 
   2  10   5     2997.68     3025.65    134.87 o 
   3  10   5     5952.88     6242.65    194.63 o 
   4  10   5     8207.45     7935.57    212.85 o 
   5  10   5     5376.54     5281.95    193.79 o 
   6  10   5     3871.28     3910.75    175.09 o 
   7  10   5     2341.17     2388.36    152.95 o 
   8  10   5      900.23      919.85    130.95 o 
   9  10   5     1654.36     1816.16    154.84 o 
  10  10   5     1195.29     1431.80    135.85 o 
  11  10   5      842.09      754.08    151.69 o 
  12  10   5      653.08      415.26    251.52 o 
 -15  11   5      113.61      274.79    227.98 o 
 -14  11   5      242.47      335.25    128.85 o 
 -13  11   5      417.20      685.49    128.70 o 
 -12  11   5      113.81      184.54    181.32 o 
 -11  11   5       37.18      120.44    177.82 o 
 -10  11   5        3.89        2.45    177.19 o 
  -9  11   5     1311.02     1313.46    125.27 o 
  -8  11   5     1274.64     1384.65    115.88 o 
  -7  11   5     1019.75     1278.99    103.90 o 
  -6  11   5      570.81      411.27    104.32 o 
  -5  11   5     3467.15     3132.43    137.53 o 
  -4  11   5     3151.07     2720.81    108.11 o 
  -3  11   5     4783.02     4397.27    150.07 o 
  -2  11   5     7682.37     7735.82    173.62 o 
  -1  11   5     2827.85     2853.58    117.71 o 
   0  11   5     2914.96     3154.36    123.03 o 
   1  11   5     2851.54     2954.68    128.92 o 
   2  11   5     2433.81     2269.82    121.21 o 
   3  11   5     1190.31     1197.72     98.44 o 
   4  11   5      333.64      200.80     80.22 o 
   5  11   5      134.23      154.35     75.46 o 
   6  11   5        0.10        3.29    141.25 o 
   7  11   5       55.88      132.21    136.34 o 
   8  11   5      127.10      330.56     90.66 o 
   9  11   5        6.61        6.59    155.96 o 
  10  11   5        3.46       69.22     99.28 o 
  11  11   5      210.97      274.08    201.92 o 
  12  11   5      273.37      404.68    129.97 o 
 -15  12   5        1.59        3.78    245.71 o 
 -14  12   5       17.90        3.85    220.35 o 
 -13  12   5       55.90        0.49    210.61 o 
 -12  12   5      149.15        1.12    205.35 o 
 -11  12   5      293.51      408.89    108.53 o 
 -10  12   5       23.34      144.96    159.60 o 
  -9  12   5      261.73      233.31    157.57 o 
  -8  12   5       93.88        0.21    149.72 o 
  -7  12   5      406.71      507.46     92.90 o 
  -6  12   5        0.02        1.68    142.93 o 
  -5  12   5       22.38        1.05    130.95 o 
  -4  12   5     1481.24     1595.75    108.18 o 
  -3  12   5      464.36      512.16     83.51 o 
  -2  12   5      401.35      335.04     69.22 o 
  -1  12   5      187.03      196.46    109.86 o 
   0  12   5      164.85      160.02    123.94 o 
   1  12   5       15.95      137.60    108.11 o 
   2  12   5      103.65      216.56     99.98 o 
   3  12   5      477.22      571.43     87.86 o 
   4  12   5        6.73        3.22    153.44 o 
   5  12   5       84.61        1.82    138.44 o 
   6  12   5       69.69        0.35    150.98 o 
   7  12   5      119.20      121.35    154.42 o 
   8  12   5      377.51      339.31    174.60 o 
   9  12   5       52.67       52.13    160.51 o 
  10  12   5       26.72      191.83     92.20 o 
  11  12   5       24.09       98.23    166.68 o 
  12  12   5       84.83       80.85    213.27 o 
 -15  13   5       54.18       57.38    221.12 o 
 -14  13   5      133.14       57.24    208.44 o 
 -13  13   5       39.67       27.11    181.32 o 
 -12  13   5       56.20       24.10    173.83 o 
 -11  13   5       45.95        3.15    181.39 o 
 -10  13   5     1338.66     1100.05    135.22 o 
  -9  13   5     2940.83     3267.09    156.38 o 
  -8  13   5     3996.06     4165.36    166.54 o 
  -7  13   5     4597.75     4841.82    183.63 o 
  -6  13   5     7522.32     7852.41    207.32 o 
  -5  13   5     5699.18     5907.12    174.46 o 
  -4  13   5     6509.44     6434.34    180.69 o 
  -3  13   5    17083.73    16739.01    269.18 o 
  -2  13   5    10641.63    10436.94    230.02 o 
  -1  13   5     8361.77     8543.08    199.12 o 
   0  13   5    10004.61    10374.59    241.09 o 
   1  13   5     4997.11     4999.11    177.05 o 
   2  13   5     1920.41     1795.63    110.49 o 
   3  13   5     2338.71     2524.43    136.27 o 
   4  13   5     1118.34     1125.91    104.46 o 
   5  13   5       22.06      153.16    126.04 o 
   6  13   5       13.84        1.47    149.23 o 
   7  13   5       55.35        0.00    179.43 o 
   8  13   5       85.53        4.27    163.60 o 
   9  13   5        0.60        2.94    185.46 o 
  10  13   5       22.26       25.85    176.00 o 
  11  13   5       91.56        3.50    234.99 o 
  12  13   5      228.32      119.67    222.80 o 
 -14  14   5     1513.62     1595.05    167.52 o 
 -13  14   5     1387.48     1569.12    154.35 o 
 -12  14   5     1722.74     1813.71    153.30 o 
 -11  14   5     1025.83     1045.96    135.08 o 
 -10  14   5     2762.49     3208.66    174.95 o 
  -9  14   5     3856.27     4384.52    190.29 o 
  -8  14   5     3288.73     3601.99    168.15 o 
  -7  14   5     2357.64     2428.02    146.50 o 
  -6  14   5     2800.37     3061.03    147.06 o 
  -5  14   5     2373.74     2670.09    131.02 o 
  -4  14   5       18.01       75.67     68.66 o 
  -3  14   5      375.27      388.99     75.39 o 
  -2  14   5      315.97      214.04    138.93 o 
  -1  14   5      383.62      384.50     83.72 o 
   0  14   5     1278.76     1294.55    108.81 o 
   1  14   5     7892.73     7355.52    202.06 o 
   2  14   5     3250.41     3330.43    140.34 o 
   3  14   5     3164.59     2961.13    151.62 o 
   4  14   5     3262.67     3544.89    175.02 o 
   5  14   5     3045.61     3377.65    174.11 o 
   6  14   5     3661.72     3508.66    177.47 o 
   7  14   5     4451.26     4713.04    204.02 o 
   8  14   5     1881.02     2029.29    148.25 o 
   9  14   5     1736.89     1940.10    162.97 o 
  10  14   5      902.85      775.38    235.83 o 
  11  14   5      517.86      298.96    236.11 o 
  12  14   5      295.63        4.34    258.11 o 
 -14  15   5      174.61       67.19    224.69 o 
 -13  15   5       43.41        4.48    219.72 o 
 -12  15   5        2.71        3.57    180.06 o 
 -11  15   5       66.72        3.92    179.36 o 
 -10  15   5        0.01        1.61    165.07 o 
  -9  15   5       22.22      162.55    150.84 o 
  -8  15   5      110.96        3.01    166.47 o 
  -7  15   5     1493.15     1311.01    126.81 o 
  -6  15   5     2203.61     1920.98    121.00 o 
  -5  15   5     3656.40     3926.03    154.56 o 
  -4  15   5     1575.11     1561.27    105.23 o 
  -3  15   5     3103.80     2973.74    147.20 o 
  -2  15   5     1051.34     1134.59     91.01 o 
  -1  15   5     4009.05     3696.22    152.11 o 
   0  15   5     4346.26     4487.16    164.86 o 
   1  15   5     4012.81     4105.18    171.44 o 
   2  15   5     1418.79     1382.90    110.42 o 
   3  15   5      301.44      113.36    149.16 o 
   4  15   5      473.53      458.42     87.37 o 
   5  15   5      319.05        2.87    181.88 o 
   6  15   5       68.00        0.42    161.35 o 
   7  15   5        1.33        1.05    165.91 o 
   8  15   5       57.11       11.91    181.04 o 
   9  15   5       62.03       37.20    164.37 o 
  10  15   5       46.73        7.43    177.68 o 
  11  15   5       50.53        1.47    199.68 o 
 -14  16   5      267.03       15.62    227.63 o 
 -13  16   5      208.91      150.00    210.89 o 
 -12  16   5       77.41        0.84    218.60 o 
 -11  16   5      236.78      133.89    185.67 o 
 -10  16   5      189.40      187.84    101.87 o 
  -9  16   5       11.98        8.69    156.03 o 
  -8  16   5        5.38      153.30    139.35 o 
  -7  16   5      221.05       15.69    158.76 o 
  -6  16   5       12.55        0.21    147.48 o 
  -5  16   5      371.18      281.72    144.75 o 
  -4  16   5        1.19        1.19    143.21 o 
  -3  16   5        1.51        0.07    135.64 o 
  -2  16   5      637.09      722.98     85.69 o 
  -1  16   5       74.70        0.00    138.51 o 
   0  16   5       95.42      340.92     84.71 o 
   1  16   5      663.04      597.14    109.86 o 
   2  16   5       83.03        7.08    155.40 o 
   3  16   5      127.83        0.21    159.81 o 
   4  16   5       94.42       86.95    155.19 o 
   5  16   5       46.39        0.98    158.06 o 
   6  16   5      109.10        0.98    163.67 o 
   7  16   5      282.65      111.26    161.56 o 
   8  16   5        5.66        0.91    151.27 o 
   9  16   5       32.89      198.07    151.27 o 
  10  16   5       34.21      143.21    177.12 o 
  11  16   5       13.99        0.56    216.91 o 
 -14  17   5        1.91       15.34    189.24 o 
 -13  17   5       45.04       19.41    238.35 o 
 -12  17   5       71.02       27.60    194.21 o 
 -11  17   5       78.86      289.99    155.75 o 
 -10  17   5       63.33      106.07    163.46 o 
  -9  17   5      498.56      512.16     96.97 o 
  -8  17   5      749.87      779.94    112.10 o 
  -7  17   5     1532.99     1685.50    125.34 o 
  -6  17   5     3279.07     3419.12    154.07 o 
  -5  17   5     4070.79     4071.20    177.19 o 
  -4  17   5     5065.95     5311.31    174.60 o 
  -3  17   5     4853.41     4717.45    166.12 o 
  -2  17   5     5830.48     5893.60    200.10 o 
  -1  17   5     5433.55     5260.65    200.73 o 
   0  17   5     5597.58     5410.79    199.61 o 
   1  17   5     5524.40     5925.33    200.94 o 
   2  17   5     3069.90     3341.92    162.41 o 
   3  17   5     3351.69     2919.37    162.90 o 
   4  17   5     1404.00     1617.68    138.79 o 
   5  17   5     1014.11      974.57    122.19 o 
   6  17   5      347.52      423.81    169.97 o 
   7  17   5       12.52        0.56    193.16 o 
   8  17   5       18.25      102.64    180.69 o 
   9  17   5      144.22        3.22    224.76 o 
  10  17   5      293.05      256.22    126.81 o 
  11  17   5      388.61      241.37    240.31 o 
 -13  18   5      957.18      982.84    163.46 o 
 -12  18   5     2080.89     2219.93    181.67 o 
 -11  18   5     2109.79     2319.63    179.36 o 
 -10  18   5     2129.58     2079.25    151.48 o 
  -9  18   5     1666.78     1804.67    143.56 o 
  -8  18   5     1776.95     1716.88    142.58 o 
  -7  18   5     1331.37     1213.41    116.44 o 
  -6  18   5      332.67      442.73     86.11 o 
  -5  18   5      734.13      788.34     97.95 o 
  -4  18   5       49.72        6.24    140.13 o 
  -3  18   5       48.88        2.59    152.25 o 
  -2  18   5       29.47       16.96    124.43 o 
  -1  18   5       49.66        0.84    166.61 o 
   0  18   5     1779.04     1408.54    144.40 o 
   1  18   5      829.34      841.87    108.81 o 
   2  18   5     6135.10     6185.48    222.38 o 
   3  18   5     7196.73     7142.11    230.23 o 
   4  18   5     6882.34     6480.58    225.53 o 
   5  18   5     4410.39     4266.53    201.57 o 
   6  18   5     2395.24     2764.25    174.95 o 
   7  18   5      745.44     1056.61    122.33 o 
   8  18   5     1343.03     1363.70    155.47 o 
   9  18   5      757.47      445.18    243.12 o 
  10  18   5      784.10      545.02    231.63 o 
 -13  19   5      362.55      361.52    210.75 o 
 -12  19   5      271.23      293.63    120.02 o 
 -11  19   5      127.44       63.76    204.58 o 
 -10  19   5        3.07        0.70    170.04 o 
  -9  19   5       44.73        2.03    175.09 o 
  -8  19   5      289.70        3.15    174.11 o 
  -7  19   5      424.04       44.35    178.80 o 
  -6  19   5     1247.96     1203.68    123.31 o 
  -5  19   5     1080.56     1014.58    107.48 o 
  -4  19   5     1817.84     1784.77    126.25 o 
  -3  19   5     2365.78     2423.89    146.78 o 
  -2  19   5     3208.79     3008.98    154.63 o 
  -1  19   5     1314.76     1231.77    117.99 o 
   0  19   5      104.69        4.06    152.88 o 
   1  19   5      403.50      499.83     90.52 o 
   2  19   5     1179.95     1271.29    126.04 o 
   3  19   5      487.19      561.55    176.98 o 
   4  19   5      485.47      482.17    109.23 o 
   5  19   5      293.89      188.82    172.14 o 
   6  19   5       20.24        6.10    173.83 o 
   7  19   5      272.47       52.69    188.68 o 
   8  19   5      122.94      247.74    119.67 o 
   9  19   5        0.73      122.33    167.17 o 
  10  19   5       26.32        7.08    203.60 o 
 -13  20   5      160.95        9.95    247.39 o 
 -12  20   5      105.92      134.03    192.25 o 
 -11  20   5       42.30       63.62    180.97 o 
 -10  20   5       18.15        3.71    197.09 o 
  -9  20   5        0.15       79.17    152.25 o 
  -8  20   5       15.16        3.29    163.46 o 
  -7  20   5      164.91      140.41    147.62 o 
  -6  20   5      251.83      146.36    142.58 o 
  -5  20   5      197.08      128.78    156.80 o 
  -4  20   5      257.02      214.88     87.72 o 
  -3  20   5        0.61        7.71    144.40 o 
  -2  20   5      265.00      294.47     78.75 o 
  -1  20   5        5.75        0.42    146.92 o 
   0  20   5      199.77      129.62    143.28 o 
   1  20   5      228.67       67.68    164.16 o 
   2  20   5     1677.03     1597.15    131.72 o 
   3  20   5     1050.03     1112.38    114.20 o 
   4  20   5      729.03      836.06    115.53 o 
   5  20   5     1003.97      799.83    126.25 o 
   6  20   5      508.22      239.82    196.60 o 
   7  20   5      104.42        2.66    203.60 o 
   8  20   5      439.20      394.38    105.02 o 
   9  20   5      118.44       20.88    198.14 o 
  10  20   5      122.06      192.39    195.82 o 
 -12  21   5        1.32        0.14    206.40 o 
 -11  21   5      301.67      262.73    188.89 o 
 -10  21   5      543.45      494.92    117.92 o 
  -9  21   5      392.39      277.03    188.26 o 
  -8  21   5      578.09      403.91    116.23 o 
  -7  21   5     1224.75     1428.72    143.49 o 
  -6  21   5     1205.70     1372.88    120.16 o 
  -5  21   5     1903.05     2185.25    143.28 o 
  -4  21   5     4446.07     4654.40    191.27 o 
  -3  21   5     2951.93     2751.22    146.85 o 
  -2  21   5     2528.32     2849.31    155.26 o 
  -1  21   5     3699.07     3450.30    170.53 o 
   0  21   5     1471.11     1513.98    135.15 o 
   1  21   5     1596.60     1734.12    133.40 o 
   2  21   5     2062.73     2108.32    169.41 o 
   3  21   5      462.92      507.95    110.14 o 
   4  21   5      159.43      229.81    157.50 o 
   5  21   5        6.22       15.20    154.28 o 
   6  21   5       80.67      114.62    196.95 o 
   7  21   5        2.43        1.68    216.98 o 
   8  21   5       68.45      137.39    182.51 o 
   9  21   5      124.73       35.38    219.79 o 
 -12  22   5      929.40      949.07    162.90 o 
 -11  22   5     1257.13     1154.07    151.55 o 
 -10  22   5     1913.04     1912.99    166.82 o 
  -9  22   5     1576.85     1749.81    156.31 o 
  -8  22   5     3035.68     2722.28    183.84 o 
  -7  22   5     1486.69     1471.59    140.62 o 
  -6  22   5     1988.69     1850.56    134.03 o 
  -5  22   5     1065.79     1041.41    126.60 o 
  -4  22   5      635.67      524.56     97.25 o 
  -3  22   5       59.34        4.90    165.63 o 
  -2  22   5       86.63       16.18    150.49 o 
  -1  22   5      974.29      535.77    124.99 o 
   0  22   5      531.67      294.47    175.93 o 
   1  22   5     1028.10     1087.16    117.42 o 
   2  22   5      693.20      897.22    119.60 o 
   3  22   5      981.99     1084.50    113.22 o 
   4  22   5     1169.10     1168.57    137.32 o 
   5  22   5     1948.33     1942.91    164.02 o 
   6  22   5     2592.00     2838.17    191.34 o 
   7  22   5     2287.35     2327.48    188.05 o 
   8  22   5     1660.34     1615.15    163.39 o 
   9  22   5     1098.71     1284.88    150.00 o 
 -11  23   5       35.90        0.07    195.75 o 
 -10  23   5       57.33        0.98    188.40 o 
  -9  23   5       26.47       60.95    174.11 o 
  -8  23   5       93.58        2.66    181.88 o 
  -7  23   5      204.38      248.51    175.16 o 
  -6  23   5      317.64      451.27     98.16 o 
  -5  23   5      254.51      150.07    162.55 o 
  -4  23   5      327.40      182.51    166.54 o 
  -3  23   5      280.90       81.90    174.18 o 
  -2  23   5      515.17      651.02     94.86 o 
  -1  23   5      546.48      853.50    106.36 o 
   0  23   5      745.12      811.46     99.28 o 
   1  23   5      560.13      532.34    108.81 o 
   2  23   5      283.96      189.10    158.69 o 
   3  23   5       76.73       33.84    146.22 o 
   4  23   5        0.99       83.58    146.15 o 
   5  23   5        9.14       19.27    180.69 o 
   6  23   5        2.53        4.83    160.37 o 
   7  23   5      121.82       13.31    218.81 o 
   8  23   5      211.73      303.30    183.56 o 
 -11  24   5      151.41      262.66    103.55 o 
 -10  24   5      121.45      162.69    197.44 o 
  -9  24   5       10.07        0.84    187.91 o 
  -8  24   5       58.40        1.12    189.52 o 
  -7  24   5       71.51        0.07    183.14 o 
  -6  24   5      424.07      423.32    177.89 o 
  -5  24   5      343.92      452.81    106.92 o 
  -4  24   5      148.31        3.22    171.86 o 
  -3  24   5      152.37       43.79    165.21 o 
  -2  24   5      121.05       17.73    162.62 o 
  -1  24   5      739.85      826.25    113.08 o 
   0  24   5      767.99      924.41    119.32 o 
   1  24   5      450.99      442.09    106.99 o 
   2  24   5       82.59      227.56     87.23 o 
   3  24   5       67.80        4.55    165.21 o 
   4  24   5      189.29      190.15    161.35 o 
   5  24   5      307.82       22.56    200.38 o 
   6  24   5      112.40       51.99    195.47 o 
   7  24   5      229.91      242.28    177.96 o 
   8  24   5       95.08        2.66    208.72 o 
 -10  25   5      130.39      132.84    204.09 o 
  -9  25   5      627.94      606.11    146.01 o 
  -8  25   5      867.42      748.76    131.72 o 
  -7  25   5     2580.04     2656.63    169.83 o 
  -6  25   5     2382.46     2061.45    165.21 o 
  -5  25   5     2434.22     2587.97    173.12 o 
  -4  25   5     2423.29     2597.78    170.67 o 
  -3  25   5     2457.45     2374.84    173.83 o 
  -2  25   5     2953.61     2852.11    170.95 o 
  -1  25   5     2985.95     2839.22    179.92 o 
   0  25   5     1344.00     1569.61    133.68 o 
   1  25   5      965.20     1092.84    125.48 o 
   2  25   5     1174.10     1264.28    141.74 o 
   3  25   5     1493.51     1628.25    155.61 o 
   4  25   5      861.25      615.08    229.74 o 
   5  25   5      777.48      850.07    144.61 o 
   6  25   5      329.73        6.24    224.83 o 
   7  25   5        1.63        1.75    198.56 o 
  -9  26   5     1532.58     2063.76    169.90 o 
  -8  26   5      684.17      762.91    125.41 o 
  -7  26   5     1217.16     1234.57    146.15 o 
  -6  26   5     1557.09     1572.70    149.93 o 
  -5  26   5     1322.76     1325.37    138.16 o 
  -4  26   5      970.92     1124.50    132.49 o 
  -3  26   5      508.31      490.09    102.64 o 
  -2  26   5        5.47      110.07    148.67 o 
  -1  26   5        6.16       11.63    170.11 o 
   0  26   5      353.95      396.48    171.09 o 
   1  26   5      827.46      935.27    128.21 o 
   2  26   5      877.03      856.45    130.04 o 
   3  26   5     1290.39     1221.54    163.74 o 
   4  26   5     1570.55     1766.84    154.84 o 
   5  26   5     2370.72     2638.14    207.11 o 
   6  26   5     1044.59     1112.38    150.84 o 
   7  26   5      850.00      947.67    236.67 o 
  -9  27   5        8.20        1.40    224.06 o 
  -8  27   5        5.26        1.47    213.34 o 
  -7  27   5       26.24        3.36    179.36 o 
  -6  27   5       19.42        1.75    180.62 o 
  -5  27   5      172.42        2.59    183.42 o 
  -4  27   5      201.64      103.27    179.29 o 
  -3  27   5      153.10      131.79    167.03 o 
  -2  27   5      265.81        0.28    192.74 o 
  -1  27   5      410.63      159.25    176.35 o 
   0  27   5      539.81      373.43    131.65 o 
   1  27   5      791.65      781.34    126.11 o 
   2  27   5      592.54      357.04    215.23 o 
   3  27   5      393.65      337.56    190.92 o 
   4  27   5      116.10       17.03    207.67 o 
   5  27   5       39.93      164.86    171.23 o 
   6  27   5       17.58       13.03    228.12 o 
  -8  28   5       23.61       49.74    184.47 o 
  -7  28   5      192.03        1.05    207.81 o 
  -6  28   5       49.88        0.84    199.61 o 
  -5  28   5       14.42       16.82    172.21 o 
  -4  28   5        1.27       90.10    154.77 o 
  -3  28   5       91.79        3.29    195.05 o 
  -2  28   5       62.76        4.20    178.38 o 
  -1  28   5       34.88        0.77    163.46 o 
   0  28   5       69.28      190.99    171.37 o 
   1  28   5       42.95      187.63    105.58 o 
   2  28   5      108.79       85.55    173.69 o 
   3  28   5       85.38        6.45    178.59 o 
   4  28   5       89.73       83.30    168.92 o 
   5  28   5       11.38        4.06    185.74 o 
  -7  29   5      450.28      578.93    113.08 o 
  -6  29   5      913.52      879.85    134.52 o 
  -5  29   5     1443.96     1314.79    160.79 o 
  -4  29   5     1609.71     1509.92    150.77 o 
  -3  29   5     1540.37     1483.02    158.06 o 
  -2  29   5     1518.61     1638.55    157.71 o 
  -1  29   5      992.01     1199.19    141.53 o 
   0  29   5     1365.46     1468.37    157.08 o 
   1  29   5      962.93      949.42    139.49 o 
   2  29   5      484.29      268.83    214.25 o 
   3  29   5      162.67      112.24    188.47 o 
   4  29   5       55.37      114.90    195.54 o 
  -6  30   5      640.89      513.07    222.87 o 
  -5  30   5      206.51      146.01    194.14 o 
  -4  30   5       28.18        2.03    191.13 o 
  -3  30   5       32.97       94.16    164.58 o 
  -2  30   5       46.22        0.21    191.83 o 
  -1  30   5       25.52        4.90    197.65 o 
   0  30   5       14.98        2.31    220.70 o 
   1  30   5      144.72        4.55    237.72 o 
   2  30   5      244.31      231.42    191.90 o 
   3  30   5      211.41      112.45    200.94 o 
  -4  31   5       82.11       76.16    177.05 o 
  -3  31   5       96.83       68.10    175.72 o 
  -2  31   5      340.43      319.28    174.88 o 
  -1  31   5      259.94      114.69    205.28 o 
   0  31   5       46.68        0.28    187.07 o 
   1  31   5       25.57       16.04    190.01 o 
 -16   0   6      266.61      250.26    229.95 o 
 -15   0   6      247.35      195.90    190.78 o 
 -14   0   6        9.07        0.00    194.98 o 
 -13   0   6      211.38       73.08    193.72 o 
 -12   0   6      108.34      149.72    170.53 o 
 -11   0   6       59.25        0.84    159.46 o 
 -10   0   6      120.57      114.62    155.89 o 
  -9   0   6     2813.94     2842.93    150.14 o 
  -8   0   6      512.83      660.48     88.00 o 
  -7   0   6     5720.88     6599.97    177.05 o 
  -6   0   6     2972.86     2964.00    136.62 o 
  -5   0   6      707.47      659.64     69.01 o 
  -4   0   6      850.75      842.43     88.49 o 
  -3   0   6     1757.69     1586.15     81.34 o 
  -2   0   6     1374.66      906.96     87.09 o 
  -1   0   6     5514.17     5184.63    135.36 o 
   0   0   6     3123.51     2576.06    120.02 o 
   1   0   6     3740.23     3458.01    128.21 o 
   2   0   6      685.66      638.69     72.30 o 
   3   0   6      771.45      858.83     83.72 o 
   4   0   6      751.09      870.39     83.93 o 
   5   0   6      445.63      573.04     86.32 o 
   6   0   6      333.98      189.66    146.08 o 
   7   0   6     1536.05     1025.37    133.33 o 
   8   0   6      485.29      432.15    107.13 o 
   9   0   6      146.43        8.27    184.26 o 
  10   0   6      150.68      170.32    174.32 o 
  11   0   6       94.15      184.40    154.84 o 
  12   0   6       30.39       77.56    182.09 o 
 -16   1   6      368.85      452.53    137.81 o 
 -15   1   6      188.07       37.55    232.75 o 
 -14   1   6      355.95      118.48    227.49 o 
 -13   1   6     1175.06     1345.90    144.82 o 
 -12   1   6      345.36      453.73    110.00 o 
 -11   1   6      457.83      610.88    100.47 o 
 -10   1   6      936.80     1099.70    111.68 o 
  -9   1   6      492.87      576.19    101.52 o 
  -8   1   6      343.67      366.29     85.27 o 
  -7   1   6      891.37      899.60     89.68 o 
  -6   1   6     1744.05     1783.30    106.57 o 
  -5   1   6      369.05      337.07     60.67 o 
  -4   1   6      178.59       84.64     97.88 o 
  -3   1   6       61.67       61.66     83.79 o 
  -2   1   6        0.19        3.29     88.56 o 
  -1   1   6      363.74      503.54     63.62 o 
   0   1   6      773.54      768.59     79.45 o 
   1   1   6     1131.66     1017.66     91.64 o 
   2   1   6      899.81      806.70     78.96 o 
   3   1   6      897.47      874.59     84.71 o 
   4   1   6     1690.78     1426.96    115.25 o 
   5   1   6     1235.79     1115.89    107.20 o 
   6   1   6      524.32      556.51    102.85 o 
   7   1   6     2216.01     2198.14    143.84 o 
   8   1   6     1009.42     1023.05    119.04 o 
   9   1   6      460.71      440.62    113.71 o 
  10   1   6      481.40      437.89    120.02 o 
  11   1   6      140.42       10.51    194.91 o 
  12   1   6       69.66       40.64    191.13 o 
 -16   2   6       13.51      173.62    206.47 o 
 -15   2   6      151.46      298.54    194.00 o 
 -14   2   6       10.14       42.81    188.19 o 
 -13   2   6       14.51      116.72    172.49 o 
 -12   2   6        7.36      358.23    151.48 o 
 -11   2   6       52.92       27.60    158.76 o 
 -10   2   6      158.97       23.05    165.84 o 
  -9   2   6      198.87        0.42    141.32 o 
  -8   2   6      213.96       80.50    134.80 o 
  -7   2   6      165.72        0.84    125.34 o 
  -6   2   6      198.98      245.57     66.63 o 
  -5   2   6       21.27       44.35     93.04 o 
  -4   2   6       35.21        1.47     96.13 o 
  -3   2   6     1158.81     1055.28     81.69 o 
  -2   2   6        4.78        4.41     86.88 o 
  -1   2   6     1224.74     1106.29     90.73 o 
   0   2   6       31.60       52.62     95.50 o 
   1   2   6     1637.71     1654.32     99.00 o 
   2   2   6      350.73      354.66     66.42 o 
   3   2   6       97.54      173.47     61.51 o 
   4   2   6      126.06        6.38    126.81 o 
   5   2   6       74.32       20.25    129.69 o 
   6   2   6      128.13       78.05    135.85 o 
   7   2   6        0.12      109.23    146.78 o 
   8   2   6       10.14        6.94    145.17 o 
   9   2   6        8.59        1.96    192.18 o 
  10   2   6        4.41      190.57    155.96 o 
  11   2   6        4.12        2.24    175.86 o 
  12   2   6       21.68      245.15    185.53 o 
 -16   3   6      474.40      485.74    232.19 o 
 -15   3   6      636.93      383.31    245.01 o 
 -14   3   6      945.18      673.72    242.42 o 
 -13   3   6      843.40      585.16    223.85 o 
 -12   3   6     1625.70     1605.83    140.20 o 
 -11   3   6     1986.09     2009.26    148.67 o 
 -10   3   6     3735.71     3850.78    172.35 o 
  -9   3   6      107.36        0.35    138.37 o 
  -8   3   6      703.12      693.97     95.92 o 
  -7   3   6      359.66      140.62    125.62 o 
  -6   3   6      195.15      142.37    113.57 o 
  -5   3   6      465.46      464.66     68.94 o 
  -4   3   6      655.50      687.80     74.20 o 
  -3   3   6       17.94        2.17    101.45 o 
  -2   3   6       19.12       90.80     74.69 o 
  -1   3   6     1550.18     1327.41     90.03 o 
   0   3   6     1043.38     1071.54     79.03 o 
   1   3   6     1555.58     1329.23     99.77 o 
   2   3   6     1558.73     1353.82     99.07 o 
   3   3   6      451.09      420.87     77.00 o 
   4   3   6     2802.28     2638.21    128.28 o 
   5   3   6     1918.09     1702.45    114.97 o 
   6   3   6      938.67      755.48    105.30 o 
   7   3   6      180.87        2.24    173.19 o 
   8   3   6      562.01      439.22    115.67 o 
   9   3   6      348.39      459.19    112.52 o 
  10   3   6      481.25      546.77    122.12 o 
  11   3   6       84.40      250.68    164.37 o 
  12   3   6      134.09        2.24    222.24 o 
 -15   4   6      165.60      243.26    205.14 o 
 -14   4   6      313.20      315.49    177.68 o 
 -13   4   6       46.04        3.08    183.42 o 
 -12   4   6        2.28        1.82    189.17 o 
 -11   4   6      116.35        0.28    184.05 o 
 -10   4   6     1871.90     1904.30    150.00 o 
  -9   4   6      628.41      817.56     97.18 o 
  -8   4   6     2304.07     2262.81    132.63 o 
  -7   4   6     2207.80     2221.47    117.49 o 
  -6   4   6     3005.10     2946.83    137.81 o 
  -5   4   6     4795.27     4591.34    146.22 o 
  -4   4   6     7079.75     6707.51    176.14 o 
  -3   4   6     6335.84     5738.27    147.13 o 
  -2   4   6     7115.21     6518.27    176.91 o 
  -1   4   6     3853.21     3870.96    118.55 o 
   0   4   6     3851.01     3493.11    139.49 o 
   1   4   6     3293.41     3442.04    131.44 o 
   2   4   6     2955.83     2757.03    127.02 o 
   3   4   6     1455.56     1393.83     99.00 o 
   4   4   6      360.63      280.18    136.97 o 
   5   4   6      207.39      390.53     78.33 o 
   6   4   6      951.44      947.88    107.76 o 
   7   4   6      978.18      778.19    133.89 o 
   8   4   6      491.07      493.52    106.14 o 
   9   4   6       39.53       15.06    193.16 o 
  10   4   6       56.89       15.27    185.32 o 
  11   4   6      461.32      180.83    209.35 o 
  12   4   6      355.47      226.86    201.22 o 
 -15   5   6       42.46      212.36    195.05 o 
 -14   5   6      176.35       84.57    214.18 o 
 -13   5   6      264.07      205.91    203.32 o 
 -12   5   6      580.85      911.93    113.71 o 
 -11   5   6      780.70      512.02    115.46 o 
 -10   5   6      129.11        0.84    169.06 o 
  -9   5   6     1653.85     1509.08    139.84 o 
  -8   5   6      348.96      451.13     88.70 o 
  -7   5   6      485.38      477.76     85.55 o 
  -6   5   6       59.96       17.66    112.73 o 
  -5   5   6        3.97        0.91    105.51 o 
  -4   5   6      108.86       77.42    103.48 o 
  -3   5   6      193.91       78.40    106.36 o 
  -2   5   6      103.85      140.62     93.18 o 
  -1   5   6      215.12       61.80    102.29 o 
   0   5   6      128.78       90.73     89.33 o 
   1   5   6      257.33      203.60     57.73 o 
   2   5   6      843.59      724.45     81.34 o 
   3   5   6     2311.71     2367.06    121.98 o 
   4   5   6      448.21      487.57     83.51 o 
   5   5   6      409.89      316.82    148.32 o 
   6   5   6       31.90       13.59    146.29 o 
   7   5   6      246.22      234.36    163.60 o 
   8   5   6     1469.17     1118.34    147.06 o 
   9   5   6      958.09      936.88    138.23 o 
  10   5   6      270.06       42.11    205.21 o 
  11   5   6      478.82      393.12    122.89 o 
  12   5   6       50.48      118.62    173.19 o 
 -15   6   6        7.12       22.07    207.88 o 
 -14   6   6       62.94        9.81    224.69 o 
 -13   6   6        1.32       65.51    153.72 o 
 -12   6   6      114.80       12.05    186.16 o 
 -11   6   6        0.06        0.07    169.48 o 
 -10   6   6      377.70      188.89    172.14 o 
  -9   6   6       29.07      115.81    139.35 o 
  -8   6   6        7.61        2.03    149.37 o 
  -7   6   6       35.37       35.52    129.41 o 
  -6   6   6       60.55        1.47    121.84 o 
  -5   6   6        2.68       69.92     95.07 o 
  -4   6   6      256.49      274.86     61.51 o 
  -3   6   6      589.30      693.20     68.52 o 
  -2   6   6      423.41      415.68     68.94 o 
  -1   6   6      455.74      495.55     63.76 o 
   0   6   6        0.24       19.76     95.64 o 
   1   6   6       13.41        3.29    106.71 o 
   2   6   6       50.12        1.75    114.62 o 
   3   6   6      393.70      213.34    136.97 o 
   4   6   6      170.38      102.50    120.65 o 
   5   6   6     1180.60     1413.65    126.88 o 
   6   6   6      758.18      632.24    107.06 o 
   7   6   6       32.48       11.49    167.94 o 
   8   6   6        1.91        2.24    160.23 o 
   9   6   6       46.42       47.64    161.07 o 
  10   6   6      303.93      151.90    194.49 o 
  11   6   6       37.70       63.27    182.93 o 
  12   6   6       48.39        3.64    212.36 o 
 -15   7   6      432.88      323.13    244.10 o 
 -14   7   6      431.37      561.41    123.17 o 
 -13   7   6      263.79      304.07    194.49 o 
 -12   7   6       28.43       21.09    170.32 o 
 -11   7   6      108.24      240.59    168.99 o 
 -10   7   6       18.63        1.12    179.78 o 
  -9   7   6     1439.51     1480.42    123.17 o 
  -8   7   6     2400.84     2203.96    134.45 o 
  -7   7   6     1888.22     1935.41    120.79 o 
  -6   7   6      358.70      403.77     75.74 o 
  -5   7   6        5.35       91.43     99.56 o 
  -4   7   6       27.67       47.85    106.14 o 
  -3   7   6        0.83       31.46     92.27 o 
  -2   7   6       48.43      195.40     57.66 o 
  -1   7   6        9.83       91.08     83.23 o 
   0   7   6      443.53      438.66     64.46 o 
   1   7   6      724.29      634.70     99.56 o 
   2   7   6     1182.40     1328.95     91.01 o 
   3   7   6     2139.99     1996.85    124.08 o 
   4   7   6     2233.12     2336.03    137.39 o 
   5   7   6     3397.67     3382.62    168.99 o 
   6   7   6     4046.74     4181.76    188.47 o 
   7   7   6     2262.70     2323.21    146.85 o 
   8   7   6     1065.44     1137.33    141.18 o 
   9   7   6      582.07      613.12    116.02 o 
  10   7   6       76.36       10.72    184.61 o 
  11   7   6      286.80      260.49    200.24 o 
  12   7   6       93.58      239.68    191.90 o 
 -15   8   6       62.24        1.26    212.22 o 
 -14   8   6        2.98        1.47    231.70 o 
 -13   8   6       56.57        1.68    172.00 o 
 -12   8   6       99.03        5.89    187.35 o 
 -11   8   6      209.63      232.82     91.50 o 
 -10   8   6      135.19        7.50    154.07 o 
  -9   8   6       19.84      238.35    130.74 o 
  -8   8   6      942.24      978.00    119.04 o 
  -7   8   6     3183.79     3410.23    141.53 o 
  -6   8   6     5153.59     4845.60    173.69 o 
  -5   8   6     4971.72     4712.20    156.80 o 
  -4   8   6     4040.34     4016.34    148.25 o 
  -3   8   6     4545.46     4059.71    142.79 o 
  -2   8   6     5036.54     4900.25    155.12 o 
  -1   8   6     2986.19     2839.36    116.44 o 
   0   8   6     2644.66     2480.78    120.65 o 
   1   8   6     1732.74     1515.80    103.55 o 
   2   8   6     1062.27      910.95     85.55 o 
   3   8   6      606.96      595.32     75.74 o 
   4   8   6      789.69      851.40     89.19 o 
   5   8   6     1151.50     1164.86    112.03 o 
   6   8   6      515.53      604.29     99.77 o 
   7   8   6       61.51       14.71    163.04 o 
   8   8   6      102.20      231.35    147.13 o 
   9   8   6       92.23      108.74    161.84 o 
  10   8   6       10.09        0.07    181.46 o 
  11   8   6        1.12       12.47    197.72 o 
  12   8   6      214.75      306.45    213.83 o 
 -15   9   6      151.92        0.84    235.55 o 
 -14   9   6      429.49      311.71    213.69 o 
 -13   9   6      374.19      453.52    144.96 o 
 -12   9   6     1019.05     1043.44    140.48 o 
 -11   9   6     2186.21     2367.91    155.12 o 
 -10   9   6     3063.20     3177.97    173.26 o 
  -9   9   6     2709.87     2783.24    150.21 o 
  -8   9   6     2253.98     2514.97    152.67 o 
  -7   9   6      787.88      897.50    101.38 o 
  -6   9   6      214.85      187.07     72.51 o 
  -5   9   6      158.45      177.26     71.81 o 
  -4   9   6     1030.47      961.96     79.45 o 
  -3   9   6       77.04        3.78    116.86 o 
  -2   9   6        1.45       85.69     85.69 o 
  -1   9   6      706.38      735.87     82.60 o 
   0   9   6      721.01      806.77     81.06 o 
   1   9   6      397.76      430.25     91.50 o 
   2   9   6      191.04      108.81    105.51 o 
   3   9   6        1.19        1.05    110.70 o 
   4   9   6      917.35      772.09    102.85 o 
   5   9   6      908.01      900.72    104.74 o 
   6   9   6     1157.62      974.08    125.69 o 
   7   9   6      549.74      684.02    101.31 o 
   8   9   6       63.93      276.19    144.19 o 
   9   9   6       64.17       80.08    163.32 o 
  10   9   6      317.29      106.71    205.07 o 
  11   9   6      209.04        0.35    236.81 o 
  12   9   6      479.88      488.34    127.30 o 
 -15  10   6        5.80        0.70    208.30 o 
 -14  10   6       77.11       21.72    201.50 o 
 -13  10   6       68.24       64.18    184.12 o 
 -12  10   6       24.00       17.17    203.74 o 
 -11  10   6        0.16        2.17    192.11 o 
 -10  10   6       32.53       55.28    142.44 o 
  -9  10   6      220.94      195.47    157.78 o 
  -8  10   6      111.63       55.07    129.48 o 
  -7  10   6       28.59        6.52    136.90 o 
  -6  10   6      112.67        3.99    128.21 o 
  -5  10   6      173.28        0.63    127.93 o 
  -4  10   6      134.14        3.08    120.72 o 
  -3  10   6      608.12      542.92     80.71 o 
  -2  10   6        0.14        3.57     90.45 o 
  -1  10   6        5.34       25.64     95.22 o 
   0  10   6      175.72       62.64    100.26 o 
   1  10   6      212.26      341.91     65.79 o 
   2  10   6        0.82       43.16    106.57 o 
   3  10   6        3.29        0.70    133.47 o 
   4  10   6      171.70      145.38    124.85 o 
   5  10   6      449.30      471.10     88.98 o 
   6  10   6      109.42        5.89    148.88 o 
   7  10   6      116.69        3.71    176.42 o 
   8  10   6      156.81      128.42    142.44 o 
   9  10   6      177.68       30.06    195.90 o 
  10  10   6      159.65       46.31    186.16 o 
  11  10   6       38.86        2.31    193.72 o 
 -15  11   6      166.80       14.08    250.12 o 
 -14  11   6      320.41      151.27    225.60 o 
 -13  11   6      535.24      227.28    221.96 o 
 -12  11   6     1264.04     1223.78    145.59 o 
 -11  11   6     1210.25     1635.05    144.68 o 
 -10  11   6      932.88     1169.13    128.63 o 
  -9  11   6      629.17      864.36     95.00 o 
  -8  11   6       45.10        1.05    153.58 o 
  -7  11   6      117.58       43.02    148.53 o 
  -6  11   6      117.95      105.51    123.94 o 
  -5  11   6     1759.86     1751.99    107.55 o 
  -4  11   6      101.46      148.53    104.39 o 
  -3  11   6        0.09        3.22    112.73 o 
  -2  11   6      217.49      186.93    116.37 o 
  -1  11   6     1169.11      947.88     85.69 o 
   0  11   6     1009.69      973.38     95.50 o 
   1  11   6     2003.58     1956.64    116.51 o 
   2  11   6     1781.32     1765.65    128.56 o 
   3  11   6     1612.95     1531.15    116.58 o 
   4  11   6     1223.75     1177.40    109.23 o 
   5  11   6      422.40      426.82     90.52 o 
   6  11   6      194.05      177.96     77.00 o 
   7  11   6      346.82      279.34    147.20 o 
   8  11   6      251.23      304.14    102.50 o 
   9  11   6      319.65      182.72    181.11 o 
  10  11   6      279.34      305.75    137.81 o 
  11  11   6      149.09        1.82    223.43 o 
 -14  12   6      156.54      135.85    191.27 o 
 -13  12   6       56.61      177.61    112.66 o 
 -12  12   6      138.03       96.69    169.34 o 
 -11  12   6       47.13        2.45    192.67 o 
 -10  12   6      760.47      933.44    111.61 o 
  -9  12   6     1248.78     1116.31    130.25 o 
  -8  12   6      986.02      976.95    109.65 o 
  -7  12   6      555.09      673.44     99.21 o 
  -6  12   6     1835.77     1814.69    133.54 o 
  -5  12   6     2812.23     3119.40    141.18 o 
  -4  12   6     4417.27     4220.78    162.41 o 
  -3  12   6     7229.37     7305.92    193.65 o 
  -2  12   6     2802.24     2546.71    128.56 o 
  -1  12   6     1302.90     1311.22     91.71 o 
   0  12   6     3769.67     4044.29    160.79 o 
   1  12   6     1523.07     1667.00    119.04 o 
   2  12   6     2787.92     2551.68    140.13 o 
   3  12   6     1042.94      931.20    107.55 o 
   4  12   6      390.54      442.59     86.25 o 
   5  12   6        0.58        3.08    152.81 o 
   6  12   6       40.47       78.82    130.11 o 
   7  12   6      220.17      179.92     82.04 o 
   8  12   6      190.34      285.36     92.41 o 
   9  12   6      108.53       50.66    177.96 o 
  10  12   6      257.34       99.98    193.37 o 
  11  12   6      357.87        3.85    228.96 o 
 -14  13   6      292.57      188.61    191.76 o 
 -13  13   6      319.15      305.75    214.60 o 
 -12  13   6      167.18      211.52    169.20 o 
 -11  13   6      157.03        5.25    184.40 o 
 -10  13   6      341.19      215.65    186.93 o 
  -9  13   6      348.59      247.67    160.93 o 
  -8  13   6      508.33      459.68     85.69 o 
  -7  13   6     1581.01     1498.29    116.37 o 
  -6  13   6     2845.22     2643.11    151.69 o 
  -5  13   6     1633.97     1464.17    118.62 o 
  -4  13   6     1012.11     1051.71     98.79 o 
  -3  13   6      245.07      203.67    119.46 o 
  -2  13   6      222.79      258.18     68.73 o 
  -1  13   6      202.25      193.44    125.97 o 
   0  13   6       61.36       17.10    132.42 o 
   1  13   6      903.31      930.71     96.76 o 
   2  13   6       65.74       87.30     75.81 o 
   3  13   6     1012.51     1036.30    115.95 o 
   4  13   6      673.91      626.78    102.08 o 
   5  13   6      543.67      636.24     95.99 o 
   6  13   6      684.30      771.04    104.39 o 
   7  13   6      315.84      349.26    100.33 o 
   8  13   6      253.54      179.50    176.56 o 
   9  13   6      598.97      787.01    124.92 o 
  10  13   6      110.38        0.70    227.49 o 
  11  13   6       38.15        0.91    192.67 o 
 -14  14   6        0.03      144.68    173.19 o 
 -13  14   6        7.27        1.82    182.37 o 
 -12  14   6       40.49      186.16    152.39 o 
 -11  14   6       53.16        4.06    172.91 o 
 -10  14   6      184.86       18.22    196.04 o 
  -9  14   6      633.69      713.52    109.79 o 
  -8  14   6      699.87      431.66    181.88 o 
  -7  14   6      324.07       47.50    165.63 o 
  -6  14   6     1589.68     1563.03    125.69 o 
  -5  14   6       31.84        1.19    140.55 o 
  -4  14   6      430.61      302.46    141.88 o 
  -3  14   6      603.39      750.58     86.32 o 
  -2  14   6      378.75      290.97    129.69 o 
  -1  14   6      339.67      307.43     68.94 o 
   0  14   6       65.65      124.15    118.83 o 
   1  14   6     1027.48     1160.59    102.71 o 
   2  14   6      261.43        2.87    148.39 o 
   3  14   6        0.02        0.14    135.15 o 
   4  14   6       16.24        3.36    147.55 o 
   5  14   6       55.00        1.82    167.94 o 
   6  14   6        0.07       11.07    146.15 o 
   7  14   6       31.51        0.49    169.55 o 
   8  14   6       81.69        0.91    192.95 o 
   9  14   6       65.52        1.26    187.77 o 
  10  14   6       68.30      258.95    172.00 o 
  11  14   6       52.94       66.21    182.30 o 
 -14  15   6      467.55      576.69    130.25 o 
 -13  15   6      354.93      455.20    114.27 o 
 -12  15   6      382.58      256.43    206.05 o 
 -11  15   6      453.38      553.42    108.67 o 
 -10  15   6      348.16      488.48    103.69 o 
  -9  15   6      443.83      485.25    106.85 o 
  -8  15   6      842.81      982.77    110.98 o 
  -7  15   6      864.41      905.00    113.01 o 
  -6  15   6      877.51      846.29    112.24 o 
  -5  15   6       62.03      173.76    121.77 o 
  -4  15   6       25.47        5.46    139.49 o 
  -3  15   6       81.48       50.73    116.51 o 
  -2  15   6       39.74       63.27    116.02 o 
  -1  15   6      178.01      112.52    139.28 o 
   0  15   6       76.68        2.87    144.19 o 
   1  15   6      192.08       62.99    160.09 o 
   2  15   6       86.79       55.98    143.84 o 
   3  15   6      964.72      978.91    113.08 o 
   4  15   6      954.09      879.99    108.53 o 
   5  15   6      850.59      889.51    105.72 o 
   6  15   6     1092.15      984.45    123.87 o 
   7  15   6      514.74      590.00    118.20 o 
   8  15   6      375.47      265.89    188.68 o 
   9  15   6      271.15      506.06    118.41 o 
  10  15   6       34.12        0.21    215.65 o 
 -13  16   6       63.23       27.81    186.58 o 
 -12  16   6      254.69      326.07    184.83 o 
 -11  16   6       93.73      141.95    177.26 o 
 -10  16   6      374.87      369.86    112.03 o 
  -9  16   6      316.81      480.07    103.69 o 
  -8  16   6      319.85      294.89     99.91 o 
  -7  16   6     1342.53     1556.16    127.02 o 
  -6  16   6     3223.96     3255.81    162.76 o 
  -5  16   6     2710.82     2865.56    146.22 o 
  -4  16   6     1990.40     2336.45    131.51 o 
  -3  16   6     4520.12     4049.83    176.70 o 
  -2  16   6     4255.73     4423.82    180.27 o 
  -1  16   6     6177.93     6126.27    205.35 o 
   0  16   6     4397.48     4227.93    193.65 o 
   1  16   6     5448.46     5649.36    209.49 o 
   2  16   6     1713.39     1850.56    129.83 o 
   3  16   6     1933.87     1949.70    140.48 o 
   4  16   6     1029.09     1170.54    119.25 o 
   5  16   6      477.31      394.24    104.04 o 
   6  16   6       53.82      171.09    153.16 o 
   7  16   6       21.47        0.21    164.09 o 
   8  16   6       18.57      114.69    158.69 o 
   9  16   6       11.78        7.36    183.84 o 
  10  16   6       20.74       83.93    168.15 o 
 -13  17   6      175.54       12.54    217.47 o 
 -12  17   6      677.72      627.83    120.79 o 
 -11  17   6      232.81      276.05    107.34 o 
 -10  17   6      294.27      235.41    172.84 o 
  -9  17   6      477.78      632.60    112.24 o 
  -8  17   6      973.72      873.19    121.28 o 
  -7  17   6      537.95      514.61     92.20 o 
  -6  17   6      282.58      203.11    156.24 o 
  -5  17   6     1378.01     1216.71    128.92 o 
  -4  17   6      136.82      144.68     77.91 o 
  -3  17   6        2.02       27.11    124.99 o 
  -2  17   6      230.01       97.32    149.23 o 
  -1  17   6      157.22       40.99    144.19 o 
   0  17   6      118.15        4.90    154.56 o 
   1  17   6       51.98        1.68    161.56 o 
   2  17   6      321.22      416.24     86.04 o 
   3  17   6      115.65      146.36    141.88 o 
   4  17   6      326.70      447.70     96.06 o 
   5  17   6      160.47      167.80    142.23 o 
   6  17   6       89.56        3.99    201.92 o 
   7  17   6      223.30      334.62    157.43 o 
   8  17   6      337.31      288.52    175.30 o 
   9  17   6       44.03        3.43    206.26 o 
  10  17   6       52.20       85.83    182.23 o 
 -13  18   6      223.25      138.86    218.67 o 
 -12  18   6      272.54      214.88    205.21 o 
 -11  18   6      302.59      247.74    186.37 o 
 -10  18   6      108.92       66.42    177.68 o 
  -9  18   6       91.34       83.23     94.16 o 
  -8  18   6        1.07      119.04    146.85 o 
  -7  18   6       34.02        0.63    159.25 o 
  -6  18   6       94.85      124.85    137.88 o 
  -5  18   6        3.20      163.18    116.72 o 
  -4  18   6       13.63        3.92    148.11 o 
  -3  18   6      230.12      242.63    136.34 o 
  -2  18   6      105.87       57.31    139.77 o 
  -1  18   6       49.58        0.07    140.97 o 
   0  18   6       64.74       42.60    145.31 o 
   1  18   6       61.08       11.14    161.35 o 
   2  18   6      150.93      219.65     83.44 o 
   3  18   6       39.38        1.05    142.37 o 
   4  18   6       86.64        9.04    153.44 o 
   5  18   6        1.79        5.96    148.81 o 
   6  18   6        5.07       76.65    135.08 o 
   7  18   6        0.80        0.70    181.67 o 
   8  18   6        0.12        1.82    193.58 o 
   9  18   6       22.81        7.99    213.06 o 
 -12  19   6      561.14      460.59    238.63 o 
 -11  19   6      569.21      754.57    139.84 o 
 -10  19   6      707.76      786.10    119.11 o 
  -9  19   6      193.72      243.75    150.21 o 
  -8  19   6       99.43        5.75    186.86 o 
  -7  19   6        4.84        0.35    161.00 o 
  -6  19   6        6.37        2.03    145.45 o 
  -5  19   6        2.07       40.78    130.95 o 
  -4  19   6       44.01        0.28    135.50 o 
  -3  19   6        0.01        0.56    151.48 o 
  -2  19   6       24.43       74.69    123.45 o 
  -1  19   6      159.40       73.22    142.44 o 
   0  19   6      391.75      413.02    100.33 o 
   1  19   6      403.22      242.63    166.47 o 
   2  19   6     1310.73     1558.75    131.23 o 
   3  19   6      104.72      197.72    136.06 o 
   4  19   6      534.15      647.17    114.27 o 
   5  19   6      442.38      320.61    184.90 o 
   6  19   6      169.52      158.48    177.40 o 
   7  19   6      299.59      487.43    124.50 o 
   8  19   6      338.42      355.57    203.81 o 
   9  19   6      256.98        0.77    242.21 o 
 -12  20   6       13.76      111.61    176.28 o 
 -11  20   6       56.22        0.35    185.32 o 
 -10  20   6       83.02       88.07    171.16 o 
  -9  20   6      352.76       16.53    214.53 o 
  -8  20   6     1058.39     1079.10    123.38 o 
  -7  20   6     1484.27     1346.74    138.79 o 
  -6  20   6      818.16      946.62    109.65 o 
  -5  20   6      962.18      800.68    125.13 o 
  -4  20   6     2709.76     2842.09    159.25 o 
  -3  20   6     1883.65     2048.49    159.60 o 
  -2  20   6     2772.11     2779.24    154.00 o 
  -1  20   6     1926.92     2039.59    139.99 o 
   0  20   6      975.58     1029.43    116.65 o 
   1  20   6     1412.47     1505.58    129.90 o 
   2  20   6     1223.61     1068.66    124.29 o 
   3  20   6      458.86      476.50    104.88 o 
   4  20   6      379.32      298.12    173.40 o 
   5  20   6      162.16        6.66    166.33 o 
   6  20   6       93.54      187.07     85.83 o 
   7  20   6        7.63        7.78    172.00 o 
   8  20   6        5.13        3.99    171.16 o 
   9  20   6       32.12      191.83    170.18 o 
 -12  21   6      211.26        1.26    229.53 o 
 -11  21   6      383.70      255.80    204.72 o 
 -10  21   6      591.67      698.80    130.11 o 
  -9  21   6      848.98      895.61    130.04 o 
  -8  21   6     1120.05     1243.61    130.11 o 
  -7  21   6      409.56      381.07    101.80 o 
  -6  21   6      838.04      885.94    110.56 o 
  -5  21   6      275.84      176.35    142.72 o 
  -4  21   6      229.13      288.52     88.21 o 
  -3  21   6        5.12        3.50    152.60 o 
  -2  21   6       40.91      151.41     73.85 o 
  -1  21   6      109.28      128.56     87.58 o 
   0  21   6       88.84      184.68     81.27 o 
   1  21   6       26.53      152.67    133.05 o 
   2  21   6       44.51       16.89    140.76 o 
   3  21   6      291.63      345.83     85.69 o 
   4  21   6      148.30        1.12    171.93 o 
   5  21   6      171.46       54.23    153.58 o 
   6  21   6      490.62      681.57    118.69 o 
   7  21   6      282.06      179.57    189.73 o 
   8  21   6      223.93      449.03    171.37 o 
 -11  22   6       83.34      253.91    194.21 o 
 -10  22   6      312.07      240.10    198.21 o 
  -9  22   6      483.51      470.54    127.86 o 
  -8  22   6      605.00      989.21    128.28 o 
  -7  22   6      682.35      738.25    123.66 o 
  -6  22   6      279.80       27.74    169.97 o 
  -5  22   6      215.66      249.84    156.10 o 
  -4  22   6       14.08        2.10    143.91 o 
  -3  22   6        2.72        0.07    127.37 o 
  -2  22   6        1.42        0.35    116.16 o 
  -1  22   6      104.50      233.17    121.28 o 
   0  22   6       66.93       87.72    134.10 o 
   1  22   6      419.90      205.56    146.99 o 
   2  22   6      215.93      365.73     86.81 o 
   3  22   6       98.27       48.27    154.63 o 
   4  22   6        1.24        1.19    162.26 o 
   5  22   6       18.65        4.90    162.90 o 
   6  22   6        2.14       32.72    154.98 o 
   7  22   6        2.82        0.21    213.76 o 
   8  22   6        1.24        0.42    190.15 o 
 -11  23   6      390.11      177.75    233.38 o 
 -10  23   6      365.81      357.18    211.59 o 
  -9  23   6      611.95      720.10    120.51 o 
  -8  23   6      789.69     1091.30    143.49 o 
  -7  23   6      320.65      401.67    105.02 o 
  -6  23   6      170.98       93.04    164.37 o 
  -5  23   6       86.99        9.18    156.38 o 
  -4  23   6       36.87       92.20    149.51 o 
  -3  23   6       30.49        1.33    143.28 o 
  -2  23   6      186.66      109.72    143.49 o 
  -1  23   6      396.52      578.93     96.55 o 
   0  23   6      435.15      340.78     98.30 o 
   1  23   6      368.89      552.44    102.78 o 
   2  23   6      208.28        3.92    173.33 o 
   3  23   6      196.82       54.16    160.93 o 
   4  23   6       83.54       48.06    165.56 o 
   5  23   6      520.45      468.09    201.15 o 
   6  23   6      469.90      416.31    118.06 o 
   7  23   6      495.95      393.26    222.52 o 
 -10  24   6       42.93        0.56    217.12 o 
  -9  24   6      123.64      318.50    125.90 o 
  -8  24   6      255.11      207.03    182.58 o 
  -7  24   6      595.05      727.60    125.83 o 
  -6  24   6      572.94      514.61    120.30 o 
  -5  24   6      860.22      834.52    124.43 o 
  -4  24   6      974.47     1139.50    116.58 o 
  -3  24   6      708.13      603.80    120.23 o 
  -2  24   6      865.82      919.36    119.81 o 
  -1  24   6      992.03     1147.70    129.76 o 
   0  24   6      919.18      809.08    123.59 o 
   1  24   6      738.83     1012.26    126.67 o 
   2  24   6      973.83      937.30    136.76 o 
   3  24   6      582.90      811.32    132.49 o 
   4  24   6      303.64      380.02    107.20 o 
   5  24   6      227.81      413.44    174.53 o 
   6  24   6      147.65      199.05    181.53 o 
   7  24   6        1.82       17.52    161.07 o 
  -9  25   6      495.28      709.80    124.78 o 
  -8  25   6      256.48      108.67    202.90 o 
  -7  25   6      312.24      343.66    188.68 o 
  -6  25   6      290.52      268.90    183.63 o 
  -5  25   6      191.26      101.24    178.10 o 
  -4  25   6      172.45       85.20    153.72 o 
  -3  25   6      224.43       15.06    205.91 o 
  -2  25   6      118.34      190.71    140.69 o 
  -1  25   6       52.49       22.42    149.02 o 
   0  25   6        2.39       38.25    144.68 o 
   1  25   6       75.04       10.23    167.45 o 
   2  25   6       41.05        2.52    168.71 o 
   3  25   6      157.23      179.71     90.66 o 
   4  25   6      248.12      332.38    114.55 o 
   5  25   6      507.77      141.46    228.12 o 
   6  25   6      309.93        3.57    232.54 o 
  -8  26   6      153.84       62.43    195.90 o 
  -7  26   6      223.60      140.27    179.71 o 
  -6  26   6      117.23      189.80    157.92 o 
  -5  26   6      165.35      288.24    136.13 o 
  -4  26   6      416.12      352.20     98.79 o 
  -3  26   6      429.15      220.14    179.29 o 
  -2  26   6      284.05      367.62     90.03 o 
  -1  26   6       10.55        0.35    167.24 o 
   0  26   6       16.36        0.70    171.16 o 
   1  26   6       58.38        0.07    175.58 o 
   2  26   6       31.62       41.62    149.09 o 
   3  26   6      122.17       92.48    187.07 o 
   4  26   6       46.16       98.37    149.72 o 
   5  26   6        2.19      117.64    161.21 o 
  -8  27   6      151.43        3.85    187.00 o 
  -7  27   6      169.79        0.28    215.86 o 
  -6  27   6       14.08        1.75    187.84 o 
  -5  27   6        1.27        2.31    169.27 o 
  -4  27   6        3.44        0.70    173.97 o 
  -3  27   6       53.40       32.72    151.90 o 
  -2  27   6       10.77        1.12    178.38 o 
  -1  27   6        1.30        0.21    162.83 o 
   0  27   6       58.35      126.32    147.41 o 
   1  27   6      147.60       26.34    180.27 o 
   2  27   6      218.79      266.10    108.81 o 
   3  27   6      311.60      425.07    129.20 o 
   4  27   6      468.78      430.60    205.49 o 
  -7  28   6      208.72      334.20    109.72 o 
  -6  28   6      403.18      468.79    115.81 o 
  -5  28   6      647.03      656.21    122.75 o 
  -4  28   6      696.60      855.74    132.70 o 
  -3  28   6      606.82      705.04    137.81 o 
  -2  28   6      711.94      706.72    128.63 o 
  -1  28   6      774.63      718.07    138.16 o 
   0  28   6      706.01      664.47    145.17 o 
   1  28   6      579.36      758.57    122.89 o 
   2  28   6      356.87      411.13    118.55 o 
   3  28   6      262.27      192.88    126.39 o 
  -5  29   6       94.06        3.29    203.95 o 
  -4  29   6       77.02        7.85    160.09 o 
  -3  29   6      215.44       17.73    197.65 o 
  -2  29   6       90.52       78.54    179.43 o 
  -1  29   6       32.00       83.51     86.53 o 
   0  29   6       35.08       19.62    177.19 o 
   1  29   6      101.50       19.76    189.17 o 
   2  29   6      159.24      133.19    178.31 o 
  -3  30   6       28.77      213.90    152.95 o 
  -2  30   6        2.29        2.52    161.91 o 
  -1  30   6       38.08      120.86    155.33 o 
 -15   1   7      484.37      725.29    134.45 o 
 -14   1   7      353.51      312.90    190.92 o 
 -13   1   7      198.23       31.67    183.56 o 
 -12   1   7       11.90      221.82    143.00 o 
 -11   1   7      211.93      201.92    165.14 o 
 -10   1   7      232.01      234.78    159.81 o 
  -9   1   7      231.43      231.49    126.39 o 
  -8   1   7      252.29      253.21     73.29 o 
  -7   1   7      186.12      172.63     70.97 o 
  -6   1   7      160.74       35.73    125.55 o 
  -5   1   7      503.39      396.97     70.20 o 
  -4   1   7     2505.03     2224.28    114.27 o 
  -3   1   7     1543.85     1448.26     98.93 o 
  -2   1   7     4302.18     4062.37    143.91 o 
  -1   1   7     3441.15     3004.21    136.69 o 
   0   1   7     1283.19     1286.56    104.46 o 
   1   1   7     1490.84     1419.68    100.75 o 
   2   1   7      874.00      823.03     94.44 o 
   3   1   7     1393.52     1402.58    116.79 o 
   4   1   7      432.20      630.91     94.37 o 
   5   1   7      494.88      539.34    102.99 o 
   6   1   7       39.31       78.40    146.99 o 
   7   1   7       18.82       12.19    149.23 o 
   8   1   7       49.89      154.77    155.89 o 
   9   1   7       11.31        0.14    180.83 o 
  10   1   7       26.58       20.39    177.12 o 
  11   1   7        0.31      113.50    178.38 o 
 -15   2   7       36.59       95.00    205.28 o 
 -14   2   7      146.10      244.52    179.43 o 
 -13   2   7      413.38      553.84    121.70 o 
 -12   2   7      382.43      592.24    111.68 o 
 -11   2   7      862.98      805.37    195.82 o 
 -10   2   7     1571.67     1591.19    133.68 o 
  -9   2   7      415.58      369.02     98.86 o 
  -8   2   7     1143.85     1219.86    101.59 o 
  -7   2   7     1432.92     1353.19    130.67 o 
  -6   2   7     1519.83     1446.30    108.46 o 
  -5   2   7      903.64     1056.12     85.48 o 
  -4   2   7      726.10      617.32     79.24 o 
  -3   2   7       56.48       39.59     98.02 o 
  -2   2   7       69.86        5.32    132.63 o 
  -1   2   7       23.10       67.61     94.44 o 
   0   2   7       13.09      111.05    101.31 o 
   1   2   7       25.46        0.21    130.53 o 
   2   2   7      111.43      222.45    113.50 o 
   3   2   7      510.43      359.21     86.95 o 
   4   2   7     2435.26     2449.39    137.60 o 
   5   2   7     1053.92     1296.44    109.51 o 
   6   2   7      274.65      264.98    150.98 o 
   7   2   7      486.08      423.11     95.99 o 
   8   2   7      549.30      741.89    112.24 o 
   9   2   7      591.10      622.02    116.44 o 
  10   2   7      749.63      479.93    247.11 o 
  11   2   7      571.93      539.83    230.86 o 
 -15   3   7       14.58        4.76    215.09 o 
 -14   3   7       49.39        4.13    192.25 o 
 -13   3   7        4.44      149.16    150.21 o 
 -12   3   7      224.24      133.47    173.55 o 
 -11   3   7       60.54      163.74    100.40 o 
 -10   3   7      152.83      191.62    147.27 o 
  -9   3   7      180.64      146.99    150.42 o 
  -8   3   7      692.24      571.71     93.32 o 
  -7   3   7      977.19      974.71    112.52 o 
  -6   3   7      706.27      771.25     85.76 o 
  -5   3   7      480.83      522.74     83.51 o 
  -4   3   7      144.49      236.60    110.91 o 
  -3   3   7      424.98      414.84     82.11 o 
  -2   3   7      290.43       21.65    126.81 o 
  -1   3   7      370.62      329.15     75.81 o 
   0   3   7     1069.02     1102.79     88.63 o 
   1   3   7     2061.84     2289.79    124.57 o 
   2   3   7     2414.97     2142.58    131.09 o 
   3   3   7     1872.19     2135.79    129.48 o 
   4   3   7     1984.01     1938.35    133.68 o 
   5   3   7     1795.55     1793.18    136.76 o 
   6   3   7      198.91        5.75    174.88 o 
   7   3   7        1.84        9.32    146.50 o 
   8   3   7        8.15        7.92    164.65 o 
   9   3   7        2.50       19.48    165.63 o 
  10   3   7        3.36        8.06    207.46 o 
  11   3   7      132.73       79.31    204.72 o 
 -15   4   7       10.13        1.19    215.93 o 
 -14   4   7        7.16        0.49    221.47 o 
 -13   4   7        0.14        0.98    187.98 o 
 -12   4   7       62.88        1.33    175.23 o 
 -11   4   7      145.56      184.76     88.14 o 
 -10   4   7      220.35      165.14    178.10 o 
  -9   4   7      411.90      392.00     94.23 o 
  -8   4   7      370.27      352.91     87.30 o 
  -7   4   7        0.31       55.98    117.64 o 
  -6   4   7       75.08      179.29     65.37 o 
  -5   4   7       27.50        4.83    108.11 o 
  -4   4   7        0.64        1.40    111.19 o 
  -3   4   7        0.14       16.39     99.42 o 
  -2   4   7      305.89      312.83     63.55 o 
  -1   4   7      232.75      107.76    121.07 o 
   0   4   7       16.09      153.58    111.82 o 
   1   4   7        8.76        0.63    111.33 o 
   2   4   7      145.33      109.72    133.75 o 
   3   4   7      386.98      141.95    154.21 o 
   4   4   7      499.19      519.65     93.53 o 
   5   4   7      113.23      210.61    150.70 o 
   6   4   7      373.84      367.97    102.08 o 
   7   4   7        5.16        0.28    156.94 o 
   8   4   7        7.21        0.49    172.98 o 
   9   4   7        9.51        6.45    175.79 o 
  10   4   7       28.35       13.24    107.83 o 
  11   4   7       54.28        1.68    211.03 o 
 -15   5   7       13.99        0.63    204.16 o 
 -14   5   7       32.70        3.85    199.89 o 
 -13   5   7       10.51       37.48    169.97 o 
 -12   5   7        0.04       20.39    201.57 o 
 -11   5   7       29.26      101.03    148.18 o 
 -10   5   7        8.74        0.07    174.60 o 
  -9   5   7       51.34      137.60    128.92 o 
  -8   5   7       28.11        4.76    152.74 o 
  -7   5   7        0.90        4.41    129.20 o 
  -6   5   7      288.69      340.64     79.45 o 
  -5   5   7      242.62      270.44     67.54 o 
  -4   5   7      172.84      260.63     62.92 o 
  -3   5   7     1622.16     1704.90    105.86 o 
  -2   5   7      478.93      400.62     72.58 o 
  -1   5   7     1449.07     1572.48    105.30 o 
   0   5   7     2409.89     2509.85    126.04 o 
   1   5   7     2417.35     2577.60    135.92 o 
   2   5   7     2848.95     2659.93    134.73 o 
   3   5   7     1832.99     1765.93    135.50 o 
   4   5   7     1923.97     1752.41    128.99 o 
   5   5   7      343.51      532.41     81.20 o 
   6   5   7     1195.89     1174.39    132.49 o 
   7   5   7      614.98      735.24    111.33 o 
   8   5   7      128.92      173.47    177.19 o 
   9   5   7       34.21      173.12    148.32 o 
  10   5   7       37.85      129.62     95.64 o 
  11   5   7        0.19        0.21    217.54 o 
 -15   6   7      236.63      216.49    220.56 o 
 -14   6   7      497.20      591.19    123.10 o 
 -13   6   7      356.89      515.87    126.32 o 
 -12   6   7      426.26      370.70    190.92 o 
 -11   6   7      855.60      833.81    127.79 o 
 -10   6   7      825.03      818.54    108.04 o 
  -9   6   7     3261.21     3362.16    173.33 o 
  -8   6   7     2711.32     2890.78    149.86 o 
  -7   6   7     3227.79     3305.55    160.44 o 
  -6   6   7     1440.53     1424.02    104.32 o 
  -5   6   7     1084.99     1146.15    101.80 o 
  -4   6   7     1193.31      922.37     85.69 o 
  -3   6   7     1215.54      993.56     92.13 o 
  -2   6   7      596.15      836.34     78.75 o 
  -1   6   7      156.46      143.07    113.43 o 
   0   6   7        5.28        1.05    115.25 o 
   1   6   7      106.74      153.51    100.89 o 
   2   6   7      211.36      233.10    124.15 o 
   3   6   7       55.71      187.35    113.08 o 
   4   6   7        2.20        9.88    135.99 o 
   5   6   7      331.87      251.66    162.41 o 
   6   6   7      706.39      877.60    113.50 o 
   7   6   7     1274.09     1440.77    134.52 o 
   8   6   7     1230.50     1496.05    154.14 o 
   9   6   7      419.58      655.72    123.31 o 
  10   6   7      323.14      383.03    124.50 o 
  11   6   7      406.18      411.62    228.33 o 
 -15   7   7      110.12        4.06    228.82 o 
 -14   7   7      250.06      198.56    193.44 o 
 -13   7   7       72.37       12.61    207.46 o 
 -12   7   7        0.23        4.34    196.32 o 
 -11   7   7        0.30        0.35    170.11 o 
 -10   7   7      127.46       43.30    153.72 o 
  -9   7   7       72.57       15.27    155.40 o 
  -8   7   7      102.52       13.73    167.52 o 
  -7   7   7      267.52      277.73     84.29 o 
  -6   7   7      780.11      777.27     97.04 o 
  -5   7   7     1775.75     1830.95    123.80 o 
  -4   7   7     1677.70     1671.48    121.56 o 
  -3   7   7     1876.36     1820.09    115.25 o 
  -2   7   7     2396.47     2212.93    111.05 o 
  -1   7   7     1287.81     1283.90     95.07 o 
   0   7   7     2261.03     1953.42    116.58 o 
   1   7   7     1240.93     1306.32     98.23 o 
   2   7   7      204.92      129.20    120.44 o 
   3   7   7       12.95        6.10    121.63 o 
   4   7   7       14.48      170.81     69.92 o 
   5   7   7      108.89       37.27    149.44 o 
   6   7   7      317.09      302.67    162.05 o 
   7   7   7      191.94      180.83    167.73 o 
   8   7   7      129.70       18.50    169.62 o 
   9   7   7      144.41      125.97    173.55 o 
  10   7   7       61.38        2.10    201.36 o 
  11   7   7       31.26        0.07    204.37 o 
 -14   8   7       10.39      160.65    180.69 o 
 -13   8   7       27.12      100.33    182.93 o 
 -12   8   7       84.41        7.64    166.05 o 
 -11   8   7       56.09        3.15    166.89 o 
 -10   8   7      219.21      109.51    156.10 o 
  -9   8   7       15.23       30.27    129.34 o 
  -8   8   7      415.47      566.60    105.16 o 
  -7   8   7      273.49      182.86     82.53 o 
  -6   8   7       61.73       85.83    128.42 o 
  -5   8   7       11.85        0.63    133.89 o 
  -4   8   7       29.19        2.17    119.81 o 
  -3   8   7      396.76      406.71     74.27 o 
  -2   8   7       93.02       66.49    113.57 o 
  -1   8   7       13.75        7.43    105.72 o 
   0   8   7       73.83       24.80    114.76 o 
   1   8   7      226.85      272.68    119.11 o 
   2   8   7      112.37      120.30    114.62 o 
   3   8   7      109.50      110.28    124.78 o 
   4   8   7      415.92      403.35     93.95 o 
   5   8   7       65.99        8.34    144.54 o 
   6   8   7      124.14       40.85    141.88 o 
   7   8   7       10.50        1.40    171.37 o 
   8   8   7       76.72        0.28    174.88 o 
   9   8   7       57.35        4.97    176.56 o 
  10   8   7       62.68       10.51    183.63 o 
  11   8   7       14.57        0.07    195.61 o 
 -14   9   7       83.02      303.02    166.12 o 
 -13   9   7        0.82      197.16    144.05 o 
 -12   9   7        1.20       13.87    162.48 o 
 -11   9   7        0.42       48.83    156.73 o 
 -10   9   7        1.37       84.78    141.53 o 
  -9   9   7       55.53      258.60    139.07 o 
  -8   9   7       93.08      237.44    136.62 o 
  -7   9   7      280.44      260.14     92.48 o 
  -6   9   7       85.79       12.68    134.94 o 
  -5   9   7      394.27      326.98     87.02 o 
  -4   9   7      742.71      573.74     89.33 o 
  -3   9   7      765.43      733.49     79.94 o 
  -2   9   7      912.21      838.86     96.83 o 
  -1   9   7     1124.62     1073.22     93.46 o 
   0   9   7     2606.31     2408.96    150.49 o 
   1   9   7     3023.14     2773.08    138.86 o 
   2   9   7      920.97     1056.96     99.84 o 
   3   9   7      884.79      704.06    104.32 o 
   4   9   7     1065.32     1124.22    119.32 o 
   5   9   7      972.04      975.06    115.32 o 
   6   9   7      461.54      413.51    104.25 o 
   7   9   7      307.50      121.14    185.39 o 
   8   9   7        2.88        0.63    168.15 o 
   9   9   7        9.70        1.05    194.00 o 
  10   9   7       72.84        6.66    208.58 o 
 -14  10   7      156.06      189.80    205.77 o 
 -13  10   7      311.74        5.11    214.74 o 
 -12  10   7      581.38      611.09    133.47 o 
 -11  10   7      683.51      571.01    120.16 o 
 -10  10   7     1205.52     1485.89    124.36 o 
  -9  10   7      951.45     1082.54    113.92 o 
  -8  10   7      871.97      846.29    106.71 o 
  -7  10   7     1709.45     1746.03    128.56 o 
  -6  10   7     2274.36     2112.60    129.76 o 
  -5  10   7     1615.73     1672.53    118.48 o 
  -4  10   7      875.30      872.63     92.20 o 
  -3  10   7      358.62      342.82     74.62 o 
  -2  10   7        1.53        0.14    126.67 o 
  -1  10   7       62.75      167.52    103.69 o 
   0  10   7       72.31      130.18    116.30 o 
   1  10   7      135.17      206.89     70.27 o 
   2  10   7       38.64       33.56    119.18 o 
   3  10   7      490.98      282.00    176.28 o 
   4  10   7      970.40      884.61    109.09 o 
   5  10   7     1108.48     1195.76    126.46 o 
   6  10   7     1827.76     1977.80    153.44 o 
   7  10   7     1394.27     1302.88    139.28 o 
   8  10   7      942.03      648.01    145.94 o 
   9  10   7     1376.92     1332.59    144.05 o 
  10  10   7      685.51      740.14    136.34 o 
 -14  11   7      108.91        1.96    205.42 o 
 -13  11   7      290.28       87.72    208.09 o 
 -12  11   7      422.83      242.91    198.35 o 
 -11  11   7        0.13        0.49    164.93 o 
 -10  11   7        2.60      145.87    161.91 o 
  -9  11   7       18.71        1.75    155.33 o 
  -8  11   7       17.61       17.10    124.85 o 
  -7  11   7       58.90       54.16    134.38 o 
  -6  11   7       61.78      156.10    125.76 o 
  -5  11   7       58.59      101.59     71.39 o 
  -4  11   7      731.84      750.58     90.03 o 
  -3  11   7      280.61      334.69     75.25 o 
  -2  11   7       12.59       77.21    104.60 o 
  -1  11   7      229.24      185.95    128.70 o 
   0  11   7      399.77      280.88    146.64 o 
   1  11   7       63.35       76.44    129.62 o 
   2  11   7     1744.21     1859.46    128.14 o 
   3  11   7      700.73      785.68     98.79 o 
   4  11   7      160.70      192.53    133.61 o 
   5  11   7       15.55        3.99    161.14 o 
   6  11   7        9.70       34.68    155.68 o 
   7  11   7       18.17        4.13    152.88 o 
   8  11   7        2.44        4.69    184.05 o 
   9  11   7       66.10        1.75    198.00 o 
  10  11   7       98.22        3.01    206.89 o 
 -14  12   7       32.34        0.77    198.14 o 
 -13  12   7       37.31        0.14    182.65 o 
 -12  12   7        7.32       36.29    169.34 o 
 -11  12   7        8.04        2.52    185.53 o 
 -10  12   7       31.07       32.65    139.00 o 
  -9  12   7      154.68      173.55     89.47 o 
  -8  12   7       72.27       93.04    129.62 o 
  -7  12   7       23.78        5.32    128.92 o 
  -6  12   7       48.95       51.50    115.81 o 
  -5  12   7      318.67      354.31     86.39 o 
  -4  12   7       91.93        2.80    140.34 o 
  -3  12   7      114.70        6.10    140.76 o 
  -2  12   7      281.46      343.52     69.64 o 
  -1  12   7        0.25        0.07    120.79 o 
   0  12   7      133.47       58.99     75.95 o 
   1  12   7      120.37        0.00    145.24 o 
   2  12   7      408.27      337.98     83.30 o 
   3  12   7       36.08       28.87    130.81 o 
   4  12   7        0.20       93.32    135.22 o 
   5  12   7       20.50       10.86    155.05 o 
   6  12   7        0.28        0.98    150.91 o 
   7  12   7        4.64        0.42     79.66 o 
   8  12   7        2.18        1.05    186.93 o 
   9  12   7       11.33        6.17    176.77 o 
  10  12   7        2.15       25.29    188.82 o 
 -14  13   7       72.12       33.14    203.25 o 
 -13  13   7       71.34       45.75    175.02 o 
 -12  13   7      371.81      464.44     98.79 o 
 -11  13   7       46.70       70.27    159.39 o 
 -10  13   7       41.47       93.39     80.43 o 
  -9  13   7      267.11       32.23    182.02 o 
  -8  13   7      160.95       92.34     80.50 o 
  -7  13   7       30.64      110.07    124.29 o 
  -6  13   7      657.36      812.03    102.36 o 
  -5  13   7       13.73      100.61     73.29 o 
  -4  13   7      211.13      231.84     73.57 o 
  -3  13   7     2147.16     2150.78    129.06 o 
  -2  13   7     1506.12     1567.30    130.53 o 
  -1  13   7      931.94      857.01    106.36 o 
   0  13   7     1517.66     1472.37    131.30 o 
   1  13   7      921.00     1049.12    102.71 o 
   2  13   7     1757.03     1877.61    139.70 o 
   3  13   7     1469.18     1399.01    133.12 o 
   4  13   7     1038.52     1146.36    120.72 o 
   5  13   7      444.35      221.96    173.26 o 
   6  13   7       86.01      244.94    146.92 o 
   7  13   7        9.19        0.14    186.02 o 
   8  13   7      125.85      108.46    195.68 o 
   9  13   7       94.01       21.02    197.79 o 
  10  13   7       23.76        0.00    218.39 o 
 -13  14   7      312.97      300.50    133.05 o 
 -12  14   7      764.71      831.71    154.28 o 
 -11  14   7      814.52     1205.43    139.70 o 
 -10  14   7      550.33      703.08    106.57 o 
  -9  14   7      617.49      549.78    117.92 o 
  -8  14   7      808.18      745.82    110.84 o 
  -7  14   7      630.34      589.65    102.15 o 
  -6  14   7      535.84      502.77     90.52 o 
  -5  14   7     2306.79     2478.60    149.79 o 
  -4  14   7     1384.96     1283.06    109.65 o 
  -3  14   7     1676.82     1508.03    122.82 o 
  -2  14   7     1905.15     1744.63    134.31 o 
  -1  14   7      165.20       50.94    124.22 o 
   0  14   7      560.69      601.00     98.23 o 
   1  14   7       35.22        4.13    134.17 o 
   2  14   7       16.55        0.21    149.93 o 
   3  14   7      597.42      661.67    109.02 o 
   4  14   7      609.08      833.18    105.86 o 
   5  14   7      744.75      859.95    121.49 o 
   6  14   7      827.65      658.52    127.02 o 
   7  14   7      594.20      437.61    206.96 o 
   8  14   7     1124.86     1403.70    145.38 o 
   9  14   7      675.49      858.62    139.42 o 
 -13  15   7       19.40        0.28    219.72 o 
 -12  15   7       76.35       77.98    176.00 o 
 -11  15   7       18.72      219.93    139.49 o 
 -10  15   7       24.37        0.77    180.90 o 
  -9  15   7        0.10      139.84    139.77 o 
  -8  15   7       28.82      187.14    122.75 o 
  -7  15   7      126.05        7.78    182.65 o 
  -6  15   7      324.31      276.75    155.19 o 
  -5  15   7       57.45       50.80    136.55 o 
  -4  15   7        9.95        1.61    145.94 o 
  -3  15   7      543.13      206.19    176.56 o 
  -2  15   7      785.65      717.02     94.44 o 
  -1  15   7     1326.99     1486.52    117.71 o 
   0  15   7      427.69      525.89     93.32 o 
   1  15   7     1009.19      805.51    107.48 o 
   2  15   7       61.75       12.68    154.49 o 
   3  15   7      314.61      412.60     86.60 o 
   4  15   7      522.92      242.21    188.12 o 
   5  15   7      278.06      130.32    178.59 o 
   6  15   7      150.76      120.79    156.59 o 
   7  15   7       44.56        0.70    179.71 o 
   8  15   7       57.14      162.76     93.04 o 
   9  15   7        6.17        0.07    213.27 o 
 -13  16   7        5.88        6.38    203.04 o 
 -12  16   7        0.80      128.14    168.71 o 
 -11  16   7       92.76      427.87    173.83 o 
 -10  16   7       15.98       60.88    171.79 o 
  -9  16   7        0.21       81.97    134.52 o 
  -8  16   7        1.20        3.50    144.47 o 
  -7  16   7      137.77       39.24    154.70 o 
  -6  16   7       33.54      108.46    134.52 o 
  -5  16   7       83.56      193.30    128.21 o 
  -4  16   7      102.02        0.14    152.46 o 
  -3  16   7       61.42        0.00    151.83 o 
  -2  16   7      176.62        1.47    165.28 o 
  -1  16   7       28.17        1.96    137.25 o 
   0  16   7      450.29      651.65     94.86 o 
   1  16   7       22.28      154.98     71.25 o 
   2  16   7      101.46      283.54     81.06 o 
   3  16   7        0.01       35.38    118.48 o 
   4  16   7       26.41       10.86    157.29 o 
   5  16   7        3.20        2.38    173.97 o 
   6  16   7       21.75        3.78    159.67 o 
   7  16   7        5.75        0.14    171.37 o 
   8  16   7        3.23      186.37    137.39 o 
   9  16   7        1.11        3.92    204.44 o 
 -12  17   7       12.02        2.31    183.56 o 
 -11  17   7       20.97        0.42    217.54 o 
 -10  17   7        0.12        0.56    169.27 o 
  -9  17   7       25.99        0.21    167.73 o 
  -8  17   7       21.68      132.35    123.38 o 
  -7  17   7      294.79      110.21    167.80 o 
  -6  17   7      374.84      314.58     93.60 o 
  -5  17   7      385.89      143.77    157.85 o 
  -4  17   7      648.87      695.58     98.44 o 
  -3  17   7      519.71      433.48    101.87 o 
  -2  17   7      921.09      924.83    124.50 o 
  -1  17   7     1523.72     1389.62    125.13 o 
   0  17   7     1369.70     1600.44    140.97 o 
   1  17   7      679.29      547.33    105.51 o 
   2  17   7      303.44      403.91    104.67 o 
   3  17   7      389.55      184.05    175.02 o 
   4  17   7      265.81      191.41    167.73 o 
   5  17   7      403.85      618.93     98.93 o 
   6  17   7      488.59      369.44    116.16 o 
   7  17   7      152.38       45.47    191.48 o 
   8  17   7        9.74        0.00    190.43 o 
 -12  18   7      493.61      715.97    142.16 o 
 -11  18   7      514.14      613.82    191.48 o 
 -10  18   7      698.80      705.53    125.62 o 
  -9  18   7      476.18      322.57    197.02 o 
  -8  18   7      753.15      752.40    109.16 o 
  -7  18   7      271.84      422.20    104.32 o 
  -6  18   7      933.95      840.82    115.88 o 
  -5  18   7      245.12        5.82    168.78 o 
  -4  18   7      245.74      161.98    163.11 o 
  -3  18   7      424.33      339.73     91.71 o 
  -2  18   7      650.92      698.45    106.99 o 
  -1  18   7      581.43      720.87    109.72 o 
   0  18   7      747.21      675.75    112.38 o 
   1  18   7       54.60        0.42    166.12 o 
   2  18   7       61.65      129.55    138.16 o 
   3  18   7      317.40      617.04    107.06 o 
   4  18   7      589.21      817.35    105.16 o 
   5  18   7      223.14      259.86    111.12 o 
   6  18   7      238.05       67.68    205.49 o 
   7  18   7      493.80      614.52    124.29 o 
   8  18   7      372.29      153.65    217.33 o 
 -12  19   7       69.24      335.39    171.86 o 
 -11  19   7       19.91      111.75    163.67 o 
 -10  19   7        9.82       52.34    134.73 o 
  -9  19   7        0.92       13.73    186.44 o 
  -8  19   7       71.71        3.99    160.16 o 
  -7  19   7       80.93        0.63    168.64 o 
  -6  19   7      148.03       16.46    163.53 o 
  -5  19   7      496.78      559.87    106.64 o 
  -4  19   7     1729.55     1785.69    139.56 o 
  -3  19   7     1712.46     1698.04    142.44 o 
  -2  19   7     1715.65     1657.96    131.16 o 
  -1  19   7      780.12      815.60    115.39 o 
   0  19   7      646.34      289.08    183.14 o 
   1  19   7      856.90      886.22    124.92 o 
   2  19   7      171.39      226.30     87.02 o 
   3  19   7       65.78      148.88    147.69 o 
   4  19   7      112.94       39.59    159.60 o 
   5  19   7       87.62        8.34    183.28 o 
   6  19   7       71.68      138.72    142.65 o 
   7  19   7       25.89       71.67    178.10 o 
   8  19   7        2.79       49.95    197.09 o 
 -11  20   7        6.64        3.57    190.36 o 
 -10  20   7       10.60       38.53    176.98 o 
  -9  20   7        4.40        6.59    167.59 o 
  -8  20   7       40.17        3.43    186.09 o 
  -7  20   7       60.96      129.48    161.28 o 
  -6  20   7        0.45        1.75    160.44 o 
  -5  20   7       56.92        4.62    155.96 o 
  -4  20   7       21.36        1.75    172.91 o 
  -3  20   7       69.84       16.25    143.21 o 
  -2  20   7      201.06      171.79    149.37 o 
  -1  20   7      263.68       75.88    157.92 o 
   0  20   7      360.69      226.02    152.11 o 
   1  20   7        4.75        2.17    159.11 o 
   2  20   7       33.30        1.40    152.46 o 
   3  20   7        2.37        2.87    166.68 o 
   4  20   7       68.11       98.58    147.55 o 
   5  20   7       45.39       94.37    176.63 o 
   6  20   7       16.03        6.87    175.93 o 
   7  20   7       55.26       98.51    150.63 o 
 -11  21   7        0.35       33.21    190.29 o 
 -10  21   7       20.39       40.29    185.88 o 
  -9  21   7       64.57      181.39    168.43 o 
  -8  21   7       84.35      254.96     94.79 o 
  -7  21   7      204.05      175.02    167.87 o 
  -6  21   7       36.07       42.32    152.88 o 
  -5  21   7      594.78      605.55    122.05 o 
  -4  21   7      499.54      589.79    114.76 o 
  -3  21   7      280.73      299.10    154.00 o 
  -2  21   7      269.68      170.95    170.95 o 
  -1  21   7      273.14      225.32    152.18 o 
   0  21   7      324.91      310.59    108.25 o 
   1  21   7      739.56      841.52    116.86 o 
   2  21   7      412.53      347.30    202.83 o 
   3  21   7      319.39      312.90    181.32 o 
   4  21   7      138.36      174.39    162.97 o 
   5  21   7       77.75       41.97    175.58 o 
   6  21   7       53.16       10.09    192.04 o 
   7  21   7       85.43      205.21    120.93 o 
 -10  22   7      647.85      568.42    156.59 o 
  -9  22   7     1123.65     1180.83    142.44 o 
  -8  22   7      959.68      508.65    257.62 o 
  -7  22   7      824.70     1082.05    136.69 o 
  -6  22   7      836.07     1043.51    130.53 o 
  -5  22   7      749.04      685.21    116.37 o 
  -4  22   7      400.16      549.01     99.28 o 
  -3  22   7       68.76      166.82    140.83 o 
  -2  22   7        3.14        0.84    161.91 o 
  -1  22   7       71.04        2.87    148.25 o 
   0  22   7      244.54      365.24    120.51 o 
   1  22   7      163.81      190.50    151.34 o 
   2  22   7      379.51      272.96    187.28 o 
   3  22   7      102.26        0.28    201.22 o 
   4  22   7      224.54        2.66    198.14 o 
   5  22   7      704.48      876.62    132.84 o 
   6  22   7      702.45      986.41    146.43 o 
  -9  23   7        1.79       15.13    169.97 o 
  -8  23   7       24.94        8.48    187.42 o 
  -7  23   7       68.23        1.75    196.74 o 
  -6  23   7       70.52        6.80    174.04 o 
  -5  23   7       37.41       17.31    163.25 o 
  -4  23   7       77.54       91.36    150.14 o 
  -3  23   7        8.12        0.42    181.88 o 
  -2  23   7       61.75        7.50    155.68 o 
  -1  23   7      195.82       97.95     81.48 o 
   0  23   7      336.51      404.47    110.07 o 
   1  23   7       60.85        2.24    177.26 o 
   2  23   7      189.70        0.14    213.55 o 
   3  23   7       66.00        1.82    189.38 o 
   4  23   7      135.52      158.69    172.98 o 
   5  23   7       64.61        1.82    193.02 o 
  -9  24   7      126.48       54.09    193.86 o 
  -8  24   7       72.99      187.14     90.17 o 
  -7  24   7      117.09        4.90    190.57 o 
  -6  24   7       45.22        0.07    176.00 o 
  -5  24   7      226.03       36.29    181.53 o 
  -4  24   7      104.45        0.21    176.07 o 
  -3  24   7       27.13        3.08    166.89 o 
  -2  24   7        0.50        0.28    151.62 o 
  -1  24   7        2.26      104.32    149.58 o 
   0  24   7        2.93        0.28    157.50 o 
   1  24   7        9.30        5.96    163.39 o 
   2  24   7       11.81        3.15    163.32 o 
   3  24   7       42.72        1.33    185.81 o 
   4  24   7        0.02       20.60    164.16 o 
   5  24   7        0.03       95.00    160.86 o 
  -8  25   7      143.86      207.25    105.02 o 
  -7  25   7      207.54      139.77    213.76 o 
  -6  25   7      349.80      243.68    191.34 o 
  -5  25   7      553.28      660.41    129.76 o 
  -4  25   7      991.08     1118.48    127.86 o 
  -3  25   7      736.43      960.98    116.65 o 
  -2  25   7      511.59      484.41    110.63 o 
  -1  25   7      279.45       75.11    187.56 o 
   0  25   7      209.84      191.76    159.04 o 
   1  25   7      292.24      370.91    104.53 o 
   2  25   7      572.91      469.91    143.14 o 
   3  25   7      470.15      682.48    130.32 o 
   4  25   7      377.50      243.33    195.40 o 
  -7  26   7      340.62      260.49    202.90 o 
  -6  26   7      200.92      315.98    103.27 o 
  -5  26   7      141.04      206.68    156.52 o 
  -4  26   7      101.38      177.89    172.00 o 
  -3  26   7       46.33        1.47    175.02 o 
  -2  26   7       46.42       12.33    170.88 o 
  -1  26   7       19.92        3.99    175.86 o 
   0  26   7        0.21       22.84    143.70 o 
   1  26   7        4.16       29.57    157.99 o 
   2  26   7       12.48        3.85    184.05 o 
   3  26   7      237.54      279.48    124.57 o 
  -6  27   7       79.60       65.16    181.67 o 
  -5  27   7      301.53      268.48    172.63 o 
  -4  27   7      205.55      128.92    196.18 o 
  -3  27   7      147.73       14.36    187.42 o 
  -2  27   7      159.53       59.76    173.47 o 
  -1  27   7      212.17      380.58    111.40 o 
   0  27   7      195.43      234.29    159.11 o 
   1  27   7      329.56      325.37    189.45 o 
   2  27   7      327.43      389.27    132.84 o 
  -4  28   7        0.39        0.07    194.28 o 
  -3  28   7       19.70       30.97    159.39 o 
  -2  28   7        8.38        0.07    192.67 o 
  -1  28   7       19.59       25.22    174.88 o 
   0  28   7       25.95       97.04    155.19 o 
 -14   0   8      297.37       34.75    233.10 o 
 -13   0   8      147.55        4.06    200.66 o 
 -12   0   8       88.31       14.15    196.74 o 
 -11   0   8       23.93        5.39    188.05 o 
 -10   0   8      601.34      358.44    183.14 o 
  -9   0   8       39.72       10.23    138.44 o 
  -8   0   8     1018.55     1319.84    121.28 o 
  -7   0   8     1629.26     1551.61    119.39 o 
  -6   0   8     2022.67     2039.03    140.20 o 
  -5   0   8     2792.24     3077.57    136.41 o 
  -4   0   8     3982.31     3571.93    168.22 o 
  -3   0   8     3929.65     4260.93    167.73 o 
  -2   0   8    10981.03    10892.84    265.89 o 
  -1   0   8     6545.24     6680.75    210.33 o 
   0   0   8     4681.15     5012.70    189.17 o 
   1   0   8     3719.75     3186.31    159.53 o 
   2   0   8     3320.87     3330.29    168.78 o 
   3   0   8     2523.62     2222.11    143.70 o 
   4   0   8      923.73      779.24    119.25 o 
   5   0   8     1722.40     1773.28    146.99 o 
   6   0   8      115.81       11.70    153.86 o 
   7   0   8        0.36       29.43    160.30 o 
   8   0   8        0.28        0.98    185.60 o 
   9   0   8       36.23       33.91    190.78 o 
  10   0   8       52.75      129.69    191.27 o 
 -14   1   8      148.29        1.12    220.84 o 
 -13   1   8      474.91      256.22    224.97 o 
 -12   1   8      445.64      446.86    128.92 o 
 -11   1   8      610.26      435.02    188.54 o 
 -10   1   8      436.62      543.90    168.85 o 
  -9   1   8      380.89      408.82    161.49 o 
  -8   1   8      521.54      594.83     98.16 o 
  -7   1   8      848.90      978.49    100.96 o 
  -6   1   8     1556.36     1587.55    119.46 o 
  -5   1   8     1311.14     1193.94    115.95 o 
  -4   1   8     1244.11     1280.88    116.51 o 
  -3   1   8      245.13      236.81     85.76 o 
  -2   1   8       45.87        0.98    138.30 o 
  -1   1   8      115.81      236.81     69.29 o 
   0   1   8      456.33      413.65     89.61 o 
   1   1   8      426.10      179.15    151.55 o 
   2   1   8      294.68      261.61     95.99 o 
   3   1   8      172.48       21.58    169.34 o 
   4   1   8     1298.35     1288.52    124.36 o 
   5   1   8     1023.03      962.66    126.67 o 
   6   1   8      468.18      399.22    182.72 o 
   7   1   8     1019.51      882.79    126.60 o 
   8   1   8     1020.70     1161.64    136.76 o 
   9   1   8      672.91      799.06    141.95 o 
  10   1   8      413.23      579.28    135.36 o 
 -14   2   8        7.38       21.79    191.83 o 
 -13   2   8        0.60        3.78    205.07 o 
 -12   2   8        8.80        8.48    207.74 o 
 -11   2   8        1.95       19.41    162.05 o 
 -10   2   8      138.79       86.53    171.86 o 
  -9   2   8      232.29      386.47     96.13 o 
  -8   2   8      241.80       92.83    169.76 o 
  -7   2   8        8.81        0.14    144.12 o 
  -6   2   8        0.01        0.07    136.69 o 
  -5   2   8       27.58      208.02    128.00 o 
  -4   2   8       12.42        3.36    142.23 o 
  -3   2   8      347.52      311.29     82.95 o 
  -2   2   8      460.27      311.57     78.96 o 
  -1   2   8        0.31        0.07    133.82 o 
   0   2   8      154.36      205.00     71.04 o 
   1   2   8       47.24       24.59    135.01 o 
   2   2   8       88.44       54.93    126.95 o 
   3   2   8      125.75      318.08     82.74 o 
   4   2   8       46.74        0.35    158.41 o 
   5   2   8       34.51      210.26    131.79 o 
   6   2   8        0.72        0.28    169.13 o 
   7   2   8        1.18       83.51    170.11 o 
   8   2   8        3.72        4.55    201.01 o 
   9   2   8        0.22        0.70    201.01 o 
  10   2   8       50.72        0.21    214.18 o 
 -14   3   8      256.57      221.19    212.29 o 
 -13   3   8      438.85      468.58    135.92 o 
 -12   3   8      590.61      378.90    218.53 o 
 -11   3   8     1132.59     1192.54    136.69 o 
 -10   3   8      930.91     1121.56    146.01 o 
  -9   3   8      490.42      583.69     98.02 o 
  -8   3   8     2091.44     2183.64    159.39 o 
  -7   3   8     1257.55     1038.82    119.60 o 
  -6   3   8      916.33      758.15    113.22 o 
  -5   3   8     1694.24     1588.88    118.27 o 
  -4   3   8     1350.55     1194.92    112.03 o 
  -3   3   8      815.20      568.07     95.36 o 
  -2   3   8      915.13      920.90     91.85 o 
  -1   3   8        3.28      113.57    116.65 o 
   0   3   8       20.07        2.52    137.18 o 
   1   3   8        4.22        2.94    138.09 o 
   2   3   8      393.83      521.20     84.92 o 
   3   3   8     1409.56     1259.80    118.41 o 
   4   3   8     1038.49      973.45    119.11 o 
   5   3   8      791.09      760.25    118.69 o 
   6   3   8     1249.20     1115.33    140.48 o 
   7   3   8      709.02      912.07    137.53 o 
   8   3   8      560.53      339.03    214.53 o 
   9   3   8      195.79       49.95    192.25 o 
  10   3   8      107.27       67.54    210.75 o 
 -14   4   8      289.50      345.62    210.68 o 
 -13   4   8      253.85      336.51    114.90 o 
 -12   4   8       68.43      164.02    168.50 o 
 -11   4   8       53.43        6.52    170.46 o 
 -10   4   8       38.99       71.18    148.53 o 
  -9   4   8      121.26        0.49    171.86 o 
  -8   4   8       83.62        1.05    150.00 o 
  -7   4   8      911.74      981.51    113.43 o 
  -6   4   8     1917.19     1890.92    132.42 o 
  -5   4   8     3019.18     3077.22    165.07 o 
  -4   4   8     4143.33     4135.58    171.58 o 
  -3   4   8     6048.93     5971.08    196.74 o 
  -2   4   8     4095.79     3984.25    168.29 o 
  -1   4   8     5700.34     5299.53    195.26 o 
   0   4   8     5544.33     5444.91    216.63 o 
   1   4   8     6264.08     5963.73    208.37 o 
   2   4   8     2745.70     2798.51    150.21 o 
   3   4   8     1179.80     1225.04    115.18 o 
   4   4   8     1069.07     1006.73    122.12 o 
   5   4   8      216.59        1.33    176.91 o 
   6   4   8      145.36      192.04    152.04 o 
   7   4   8       52.35      100.33    171.16 o 
   8   4   8       10.51        0.98    176.00 o 
   9   4   8       39.25        0.07    190.22 o 
  10   4   8      102.88        1.26    226.37 o 
 -14   5   8      404.31      418.55    230.58 o 
 -13   5   8      271.76       90.03    199.05 o 
 -12   5   8      469.82      274.01    217.19 o 
 -11   5   8      434.92      582.29    113.29 o 
 -10   5   8     1200.46     1452.05    133.19 o 
  -9   5   8     1769.09     2027.40    143.49 o 
  -8   5   8      984.61      881.74    121.42 o 
  -7   5   8     1896.81     1766.56    128.85 o 
  -6   5   8      776.49      818.12    106.92 o 
  -5   5   8      409.42      365.31     93.67 o 
  -4   5   8      227.27      274.30    141.39 o 
  -3   5   8      109.22      219.37    118.62 o 
  -2   5   8      290.47      122.47    143.70 o 
  -1   5   8      371.07      273.45     86.39 o 
   0   5   8        9.60        0.07    137.67 o 
   1   5   8      219.62      211.66    141.04 o 
   2   5   8      131.58      235.90     78.05 o 
   3   5   8      204.83      222.59     94.30 o 
   4   5   8      440.33      589.79    104.39 o 
   5   5   8      242.12      208.65     85.55 o 
   6   5   8      414.58      534.51    108.60 o 
   7   5   8      714.57      676.73    119.81 o 
   8   5   8      228.52      397.18    104.32 o 
   9   5   8      180.24      283.96    172.14 o 
  10   5   8      201.17       48.69    241.37 o 
 -14   6   8        0.88        2.45    257.41 o 
 -13   6   8       17.61      187.70    176.63 o 
 -12   6   8        0.88       43.09    175.72 o 
 -11   6   8        1.07        3.92    193.44 o 
 -10   6   8      114.19      119.53    191.62 o 
  -9   6   8      305.84      283.89    180.13 o 
  -8   6   8       16.84       33.42    147.55 o 
  -7   6   8      144.14       41.90    159.81 o 
  -6   6   8       24.38        1.68    143.14 o 
  -5   6   8       80.68        0.77    141.60 o 
  -4   6   8       75.82      243.96    113.08 o 
  -3   6   8        0.17        0.63    131.79 o 
  -2   6   8       22.83        0.77    145.59 o 
  -1   6   8      148.08       42.67    140.34 o 
   0   6   8        0.16        0.00    128.21 o 
   1   6   8      513.77      498.78     86.95 o 
   2   6   8      387.89      494.22     79.59 o 
   3   6   8      226.55       93.46    162.97 o 
   4   6   8        7.24        1.82    143.98 o 
   5   6   8      198.94      153.51    153.16 o 
   6   6   8       13.35        1.33    200.66 o 
   7   6   8       42.48       95.36    162.76 o 
   8   6   8       70.13        9.81    191.90 o 
   9   6   8      108.11       75.60    209.28 o 
 -14   7   8      697.19      690.96    169.76 o 
 -13   7   8      728.08      461.92    259.93 o 
 -12   7   8      459.54      275.28    197.44 o 
 -11   7   8      981.95      921.18    138.44 o 
 -10   7   8     1893.94     2202.35    153.02 o 
  -9   7   8     2235.17     2258.40    155.12 o 
  -8   7   8     1745.91     1607.03    142.58 o 
  -7   7   8     1825.69     1771.88    130.74 o 
  -6   7   8     1223.97     1071.12    116.65 o 
  -5   7   8      192.35      178.03    122.96 o 
  -4   7   8      366.52       14.22    170.39 o 
  -3   7   8      507.71      430.88     87.16 o 
  -2   7   8      101.09       25.64    135.64 o 
  -1   7   8       79.98       48.34    123.38 o 
   0   7   8      130.10       82.95    133.68 o 
   1   7   8      167.17      187.98    127.93 o 
   2   7   8      118.98        4.20    140.69 o 
   3   7   8       78.38      123.45    133.82 o 
   4   7   8      392.12      431.38    102.78 o 
   5   7   8      883.04      869.55    118.90 o 
   6   7   8     1097.97     1174.88    146.57 o 
   7   7   8     1669.99     1652.43    173.12 o 
   8   7   8     1221.33     1166.75    155.05 o 
   9   7   8     1081.59     1078.19    169.83 o 
 -14   8   8      119.79        8.41    241.23 o 
 -13   8   8       41.79      144.40    198.98 o 
 -12   8   8      110.06      118.06     99.84 o 
 -11   8   8       11.90        2.45    196.81 o 
 -10   8   8       31.41        0.07    185.11 o 
  -9   8   8      251.65      309.47    175.16 o 
  -8   8   8      461.53      343.45    114.41 o 
  -7   8   8      268.90       28.80    184.19 o 
  -6   8   8      466.15      546.21     98.58 o 
  -5   8   8     1656.48     1598.97    120.65 o 
  -4   8   8     2951.29     2988.17    150.91 o 
  -3   8   8     4193.41     4232.55    176.42 o 
  -2   8   8     3196.65     3157.02    164.09 o 
  -1   8   8     2528.18     2301.28    133.19 o 
   0   8   8     3331.03     3278.51    166.19 o 
   1   8   8      725.63      692.99    100.82 o 
   2   8   8      935.73      857.22    112.03 o 
   3   8   8     1319.29     1449.45    140.76 o 
   4   8   8     1248.61     1136.14    128.35 o 
   5   8   8      584.79      551.39    124.22 o 
   6   8   8      447.78      273.66    201.29 o 
   7   8   8      119.97        2.66    188.75 o 
   8   8   8      100.44      262.38     94.30 o 
   9   8   8        2.30       38.60    185.32 o 
 -14   9   8        9.56        4.13    229.17 o 
 -13   9   8       41.64        5.32    208.58 o 
 -12   9   8      256.61      214.18    197.93 o 
 -11   9   8      927.93     1080.44    147.20 o 
 -10   9   8     1123.67     1421.36    147.90 o 
  -9   9   8      726.48      655.51    119.74 o 
  -8   9   8      559.24      771.74    119.67 o 
  -7   9   8      979.87     1001.40    113.57 o 
  -6   9   8      905.91     1051.29    110.14 o 
  -5   9   8     1023.38      803.69    108.67 o 
  -4   9   8     1131.92     1190.78    120.02 o 
  -3   9   8      277.58      426.75     72.23 o 
  -2   9   8       80.98        0.98    147.97 o 
  -1   9   8      204.01       42.60    154.63 o 
   0   9   8      619.52      788.41    102.78 o 
   1   9   8      434.76      295.10    164.02 o 
   2   9   8      739.10      735.38    114.13 o 
   3   9   8     1655.31     1561.20    141.60 o 
   4   9   8     1023.27     1092.28    138.23 o 
   5   9   8     1653.97     1509.36    146.85 o 
   6   9   8     1175.73     1133.05    143.49 o 
   7   9   8      482.42      452.53    120.72 o 
   8   9   8      510.98      741.47    113.36 o 
   9   9   8      341.25      274.79    210.82 o 
 -13  10   8      154.67      301.13    190.29 o 
 -12  10   8       28.95      163.53    114.27 o 
 -11  10   8       13.39       67.47    112.03 o 
 -10  10   8        1.62      123.17    154.63 o 
  -9  10   8       33.03        1.68    153.72 o 
  -8  10   8       60.37       11.07    170.74 o 
  -7  10   8      307.93      305.75    102.15 o 
  -6  10   8     1450.13     1461.93    125.90 o 
  -5  10   8      322.91      231.14    155.61 o 
  -4  10   8        0.09        0.98    148.53 o 
  -3  10   8       42.66        0.98    159.74 o 
  -2  10   8       19.24        2.87    133.33 o 
  -1  10   8        1.50        1.82    131.09 o 
   0  10   8      317.40      259.09    138.72 o 
   1  10   8        0.89       19.13    140.76 o 
   2  10   8      202.05      285.86     72.72 o 
   3  10   8        0.39        4.83    158.34 o 
   4  10   8      190.83      131.37    173.90 o 
   5  10   8      340.34      428.99    187.84 o 
   6  10   8      262.81      192.67    182.23 o 
   7  10   8       11.42        0.42    201.78 o 
   8  10   8        6.16        0.21    194.77 o 
   9  10   8        1.09      167.10    177.68 o 
 -13  11   8      264.55       53.88    220.42 o 
 -12  11   8      866.16      874.94    142.02 o 
 -11  11   8     1211.31     1181.33    143.91 o 
 -10  11   8     1387.52     1295.32    135.08 o 
  -9  11   8     1681.19     1508.94    152.60 o 
  -8  11   8      850.51     1038.89    122.82 o 
  -7  11   8      980.04      929.52    115.39 o 
  -6  11   8      835.42      813.92    111.12 o 
  -5  11   8      810.54      793.04    113.36 o 
  -4  11   8      178.69      279.97     81.27 o 
  -3  11   8      433.04      487.99     76.51 o 
  -2  11   8      298.10      383.45     77.91 o 
  -1  11   8      425.21      419.67     90.52 o 
   0  11   8       97.75       66.91    144.61 o 
   1  11   8      220.20      200.73    163.67 o 
   2  11   8      336.80      268.62    172.35 o 
   3  11   8     1167.24     1129.55    127.93 o 
   4  11   8      783.29      928.26    121.07 o 
   5  11   8     1104.88     1410.50    144.82 o 
   6  11   8      821.31      846.15    138.51 o 
   7  11   8      361.36      616.76    113.22 o 
   8  11   8      581.70      293.84    244.52 o 
   9  11   8      636.46      707.07    152.60 o 
 -13  12   8      410.65      145.24    216.98 o 
 -12  12   8      398.14      113.01    230.79 o 
 -11  12   8      116.77       30.13    195.33 o 
 -10  12   8        0.38       72.44    165.14 o 
  -9  12   8       29.10        1.40    175.79 o 
  -8  12   8      109.78        0.56    171.37 o 
  -7  12   8      912.19      920.41    121.98 o 
  -6  12   8     2137.33     2057.81    153.09 o 
  -5  12   8     1616.50     1787.09    134.66 o 
  -4  12   8     2479.50     2411.76    161.49 o 
  -3  12   8     2329.25     2210.40    143.56 o 
  -2  12   8     1652.37     1924.27    135.01 o 
  -1  12   8     2405.62     2657.75    156.17 o 
   0  12   8     2303.00     2372.25    158.48 o 
   1  12   8     3553.04     3585.45    184.26 o 
   2  12   8     3498.90     3816.94    197.79 o 
   3  12   8     2593.87     2672.12    172.49 o 
   4  12   8     1515.67     1428.93    143.21 o 
   5  12   8      699.47      746.66    110.77 o 
   6  12   8       93.97       78.33    169.76 o 
   7  12   8       61.35       69.15    178.31 o 
   8  12   8        2.79        2.80    211.45 o 
 -13  13   8      276.30        3.15    224.34 o 
 -12  13   8      369.86      368.53    118.13 o 
 -11  13   8       66.25       53.88    180.34 o 
 -10  13   8       15.30        5.96    175.16 o 
  -9  13   8      119.12      243.82     98.09 o 
  -8  13   8      516.53      531.92    101.73 o 
  -7  13   8      165.69      235.20     96.06 o 
  -6  13   8       22.65        2.10    184.40 o 
  -5  13   8        1.94        1.82    177.61 o 
  -4  13   8      116.00        4.62    183.49 o 
  -3  13   8        3.89        1.75    162.48 o 
  -2  13   8       68.90       42.04    149.30 o 
  -1  13   8      107.43       33.07    155.68 o 
   0  13   8      147.74        1.12    167.52 o 
   1  13   8      234.57      161.63    157.08 o 
   2  13   8      522.65      651.37    117.14 o 
   3  13   8      437.59      762.63    111.33 o 
   4  13   8      476.39      528.34    122.47 o 
   5  13   8      200.05      323.76    175.72 o 
   6  13   8      409.07      217.89    198.77 o 
   7  13   8      530.72      500.46    125.13 o 
   8  13   8      440.98      217.47    224.97 o 
 -12  14   8       70.89       12.82    195.68 o 
 -11  14   8        7.29       63.83    172.28 o 
 -10  14   8       10.52      176.42    157.36 o 
  -9  14   8        0.73        8.06    198.56 o 
  -8  14   8       11.44        0.77    179.50 o 
  -7  14   8        0.19        2.80    175.86 o 
  -6  14   8       65.60        3.85    189.10 o 
  -5  14   8      431.87      245.08    119.88 o 
  -4  14   8     1233.23     1106.71    128.21 o 
  -3  14   8     1383.14     1529.40    144.82 o 
  -2  14   8     1071.02      902.97    124.85 o 
  -1  14   8      494.34      321.73    172.98 o 
   0  14   8      410.13      405.10    102.15 o 
   1  14   8      392.45      171.86    185.81 o 
   2  14   8      458.79      505.01    110.35 o 
   3  14   8      131.02        4.69    179.08 o 
   4  14   8       63.33        4.97    150.42 o 
   5  14   8       28.51       19.90    183.35 o 
   6  14   8        5.18       68.66    144.12 o 
   7  14   8       30.26        1.54    211.52 o 
   8  14   8       46.66       84.15    204.65 o 
 -12  15   8      743.84      982.49    144.89 o 
 -11  15   8      455.77      476.50    124.71 o 
 -10  15   8      488.21      414.98    192.18 o 
  -9  15   8      562.12      551.88    128.85 o 
  -8  15   8     1106.72      970.23    130.95 o 
  -7  15   8      948.06      931.48    140.34 o 
  -6  15   8      665.46      707.84    117.00 o 
  -5  15   8      766.05      677.58    107.83 o 
  -4  15   8      410.34      300.85    177.75 o 
  -3  15   8       86.12        0.70    163.04 o 
  -2  15   8       20.81        0.35    153.30 o 
  -1  15   8        2.50        1.89    158.90 o 
   0  15   8       26.15       86.67     83.09 o 
   1  15   8        6.11        6.38    165.56 o 
   2  15   8      284.95      289.43    167.31 o 
   3  15   8      502.33      500.88    119.67 o 
   4  15   8      880.85      819.31    128.85 o 
   5  15   8      532.89      802.43    138.37 o 
   6  15   8      609.72      710.86    132.07 o 
   7  15   8      694.23      800.75    137.39 o 
   8  15   8      748.88      782.81    153.09 o 
 -12  16   8        1.11        1.68    224.76 o 
 -11  16   8       16.91        4.55    200.24 o 
 -10  16   8       34.53        1.82    191.83 o 
  -9  16   8       36.59      152.11    172.28 o 
  -8  16   8      284.97      275.84    181.81 o 
  -7  16   8      687.49      754.08    115.25 o 
  -6  16   8      836.95      792.41    116.37 o 
  -5  16   8      258.16        5.39    191.27 o 
  -4  16   8      563.86      572.90    111.96 o 
  -3  16   8     1323.43     1264.35    123.94 o 
  -2  16   8     2334.29     2038.26    187.49 o 
  -1  16   8     2990.80     3220.92    181.81 o 
   0  16   8     3255.43     3336.31    190.01 o 
   1  16   8     2632.52     2771.33    177.89 o 
   2  16   8     1177.57     1193.10    137.88 o 
   3  16   8      551.37      174.25    219.44 o 
   4  16   8      328.66      181.88    190.15 o 
   5  16   8      288.31       82.04    194.63 o 
   6  16   8      356.93      108.32    216.77 o 
   7  16   8       41.22        0.14    206.47 o 
 -11  17   8      303.78        5.11    247.11 o 
 -10  17   8      419.80      288.10    224.76 o 
  -9  17   8      422.93      632.46    123.52 o 
  -8  17   8      498.55      674.35    101.66 o 
  -7  17   8      152.52      143.63    174.11 o 
  -6  17   8      548.13      446.02    110.28 o 
  -5  17   8      440.86      279.62    175.02 o 
  -4  17   8      253.13      317.03     94.51 o 
  -3  17   8      128.26      261.61    147.41 o 
  -2  17   8       52.68       55.00    149.79 o 
  -1  17   8        6.04        0.63    167.80 o 
   0  17   8        9.35        6.80    168.92 o 
   1  17   8       60.31       91.57    138.23 o 
   2  17   8       24.24       59.62    142.65 o 
   3  17   8      272.67      317.31    166.33 o 
   4  17   8      115.11      112.87    189.66 o 
   5  17   8      154.04      253.28    200.94 o 
   6  17   8      162.21      344.85    118.41 o 
   7  17   8      127.11      280.18    110.00 o 
 -11  18   8       69.46       11.70    198.84 o 
 -10  18   8       14.72      105.44    169.62 o 
  -9  18   8        7.52        0.70    173.33 o 
  -8  18   8        0.24        0.63    169.41 o 
  -7  18   8       83.03       10.58    167.80 o 
  -6  18   8        1.40      162.34    141.53 o 
  -5  18   8        4.00       80.08    152.11 o 
  -4  18   8       38.35        3.85    165.84 o 
  -3  18   8       67.69        1.75    155.47 o 
  -2  18   8      169.52      305.40    147.69 o 
  -1  18   8      321.30      276.40    115.46 o 
   0  18   8      270.07      319.42    106.43 o 
   1  18   8       55.68        2.80    161.63 o 
   2  18   8      299.05       81.06    191.13 o 
   3  18   8      102.03        0.63    183.84 o 
   4  18   8       45.28       81.62    188.89 o 
   5  18   8       91.85       47.43    190.71 o 
   6  18   8       47.05       86.11    188.61 o 
 -10  19   8      857.76      781.90    140.27 o 
  -9  19   8      958.37     1017.03    131.02 o 
  -8  19   8      947.47      939.89    131.37 o 
  -7  19   8      696.23      611.72    122.19 o 
  -6  19   8      852.01      954.32    120.30 o 
  -5  19   8      236.86      380.65     99.98 o 
  -4  19   8      673.55      638.90    107.06 o 
  -3  19   8      157.52      303.65    140.55 o 
  -2  19   8       44.43       33.14    147.41 o 
  -1  19   8       28.40        0.42    158.76 o 
   0  19   8      101.31      116.79    159.81 o 
   1  19   8      528.27      706.02    116.02 o 
   2  19   8      466.79      527.64    100.96 o 
   3  19   8      985.35     1379.25    138.79 o 
   4  19   8      995.07      839.14    151.20 o 
   5  19   8     1161.66      992.16    167.38 o 
   6  19   8      859.95     1003.16    154.21 o 
 -10  20   8       17.14        0.07    199.68 o 
  -9  20   8       16.93      107.20    193.23 o 
  -8  20   8       58.05      192.04    166.89 o 
  -7  20   8      267.72      285.22    176.91 o 
  -6  20   8      279.89      229.31    171.51 o 
  -5  20   8     1150.47     1190.85    145.17 o 
  -4  20   8     1372.82     1479.30    144.47 o 
  -3  20   8     1203.77      981.23    133.82 o 
  -2  20   8     1060.74     1142.02    134.66 o 
  -1  20   8      984.27     1190.22    146.15 o 
   0  20   8     1551.63     1718.15    148.11 o 
   1  20   8     1320.65     1362.37    144.26 o 
   2  20   8      811.11      910.18    147.97 o 
   3  20   8      944.18      455.48    257.48 o 
   4  20   8      473.67      244.45    217.40 o 
   5  20   8      109.20      205.91    180.76 o 
  -9  21   8      259.20        7.29    212.71 o 
  -8  21   8      148.15       14.22    207.18 o 
  -7  21   8      109.20        8.41    230.23 o 
  -6  21   8      242.62      238.14    154.91 o 
  -5  21   8       71.53      258.53    164.79 o 
  -4  21   8       11.00        0.77    159.18 o 
  -3  21   8       11.57        0.21    165.35 o 
  -2  21   8        7.21      126.95    153.86 o 
  -1  21   8       35.78      141.25    160.09 o 
   0  21   8       52.62        6.66    161.00 o 
   1  21   8       40.78      233.73    104.53 o 
   2  21   8      254.69      403.28    121.07 o 
   3  21   8      122.63        3.50    212.85 o 
   4  21   8      296.38      292.79    125.62 o 
   5  21   8      190.37        9.32    230.58 o 
  -9  22   8        1.51        0.07    209.56 o 
  -8  22   8       61.17        0.21    208.23 o 
  -7  22   8        8.86      126.81    174.25 o 
  -6  22   8       14.41        3.08    184.90 o 
  -5  22   8      100.10      101.45    179.85 o 
  -4  22   8       35.08      182.72    137.46 o 
  -3  22   8      199.52      186.23    181.04 o 
  -2  22   8       99.20      117.49    170.95 o 
  -1  22   8       78.78      142.86    160.79 o 
   0  22   8       78.16      109.65    154.63 o 
   1  22   8      194.28      171.93    206.19 o 
   2  22   8      104.29       93.95    180.69 o 
   3  22   8      278.31        4.69    234.78 o 
   4  22   8      123.73        0.07    192.67 o 
  -8  23   8      566.30      443.08    241.37 o 
  -7  23   8     1275.30     1469.49    171.16 o 
  -6  23   8      912.79     1008.48    150.35 o 
  -5  23   8      998.17      760.88    138.09 o 
  -4  23   8      419.43      499.34    119.67 o 
  -3  23   8      148.36       83.65    181.11 o 
  -2  23   8        2.28        0.56    186.51 o 
  -1  23   8       61.62       84.71    155.05 o 
   0  23   8      205.41        0.14    212.64 o 
   1  23   8      428.00       13.24    243.82 o 
   2  23   8      308.63      334.41    105.79 o 
   3  23   8       81.36        4.06    209.21 o 
  -7  24   8      160.68        2.52    224.97 o 
  -6  24   8      208.27      449.66    105.65 o 
  -5  24   8      736.98      803.69    124.22 o 
  -4  24   8     1263.41     1321.80    151.62 o 
  -3  24   8      969.18     1045.26    141.95 o 
  -2  24   8     1012.01      914.25    137.32 o 
  -1  24   8     1034.44      917.54    144.96 o 
   0  24   8      631.47      708.68    135.71 o 
   1  24   8      564.31      657.40    128.70 o 
   2  24   8      646.29      743.78    143.98 o 
  -6  25   8       37.46       99.77    170.39 o 
  -5  25   8       28.86        0.70    174.18 o 
  -4  25   8       40.50      125.13    170.67 o 
  -3  25   8       23.70        1.68    195.90 o 
  -2  25   8        0.42        0.77    189.87 o 
  -1  25   8       50.99       19.97    192.18 o 
   0  25   8       44.20        0.56    191.97 o 
   1  25   8        7.38        2.03    233.52 o 
  -3  26   8      180.87      266.87    111.26 o 
  -2  26   8      312.98        0.84    232.75 o 
  -1  26   8      357.17        0.28    206.47 o 
 -13   1   9       13.92        1.05    197.30 o 
 -12   1   9      222.66       13.17    233.45 o 
 -11   1   9      481.60      327.68    118.34 o 
 -10   1   9      495.68      497.30    116.51 o 
  -9   1   9      198.55       11.35    190.64 o 
  -8   1   9      874.89      834.87    118.62 o 
  -7   1   9      496.62      396.06    101.80 o 
  -6   1   9     1049.01     1273.53    113.57 o 
  -5   1   9     1138.55     1030.06    128.78 o 
  -4   1   9     1598.79     1253.84    132.91 o 
  -3   1   9     2251.10     2293.36    150.35 o 
  -2   1   9     2504.79     2442.31    148.32 o 
  -1   1   9     2492.91     2567.02    156.80 o 
   0   1   9     2395.39     2188.20    148.60 o 
   1   1   9     2573.66     2371.55    161.42 o 
   2   1   9     1394.19     1369.65    131.58 o 
   3   1   9      173.53      113.78    180.48 o 
   4   1   9       59.95       53.88    184.40 o 
   5   1   9       36.49       51.92    172.98 o 
   6   1   9        9.46        1.19    191.06 o 
   7   1   9        9.01        0.70    187.49 o 
   8   1   9       88.14       99.56    181.25 o 
 -13   2   9     1143.82     1179.22    164.93 o 
 -12   2   9     1408.21     1016.19    280.32 o 
 -11   2   9     1943.52     2060.89    173.19 o 
 -10   2   9     1438.67     2015.49    154.84 o 
  -9   2   9     1645.86     1844.33    160.37 o 
  -8   2   9     1334.75     1614.10    140.27 o 
  -7   2   9      712.89      612.91    195.82 o 
  -6   2   9      738.29      693.41    111.54 o 
  -5   2   9      661.64      456.04    175.02 o 
  -4   2   9      264.28      259.65    153.30 o 
  -3   2   9        4.01       71.25     76.51 o 
  -2   2   9      140.65       24.87    152.60 o 
  -1   2   9      442.67      339.94    101.38 o 
   0   2   9      695.22      656.98    172.91 o 
   1   2   9     1575.27     1669.38    146.22 o 
   2   2   9     2738.87     2408.26    169.06 o 
   3   2   9     2741.85     2533.81    172.28 o 
   4   2   9     3327.38     3509.93    192.81 o 
   5   2   9     1920.57     1719.27    162.05 o 
   6   2   9     1039.56     1115.68    152.60 o 
   7   2   9      961.53     1270.30    141.81 o 
   8   2   9      640.30      605.97    131.93 o 
 -13   3   9       25.83       72.23    167.31 o 
 -12   3   9       68.06       38.67    189.52 o 
 -11   3   9       29.60       14.85    197.86 o 
 -10   3   9      215.02       77.56    184.40 o 
  -9   3   9      665.06      447.00    214.67 o 
  -8   3   9      767.06      799.69    125.76 o 
  -7   3   9     1895.47     1794.30    146.15 o 
  -6   3   9     2415.17     2438.39    155.19 o 
  -5   3   9     2717.80     2722.35    170.67 o 
  -4   3   9     2068.48     1696.08    139.70 o 
  -3   3   9     1235.49     1488.06    122.75 o 
  -2   3   9     1570.28     1578.37    129.48 o 
  -1   3   9      759.61      811.04    106.07 o 
   0   3   9      682.10      296.36    181.53 o 
   1   3   9      498.49       65.30    191.90 o 
   2   3   9      234.82      211.31    171.09 o 
   3   3   9      230.30      216.98    180.27 o 
   4   3   9       49.13        0.63    169.97 o 
   5   3   9       72.27        2.73    176.42 o 
   6   3   9        0.07       45.12    167.24 o 
   7   3   9       36.60       74.13    152.11 o 
   8   3   9       66.48      255.45    186.51 o 
 -13   4   9       79.38      182.23    188.96 o 
 -12   4   9        6.53       33.00    167.87 o 
 -11   4   9       35.28      122.19    188.33 o 
 -10   4   9        2.87      147.97    154.07 o 
  -9   4   9      134.05        0.49    187.21 o 
  -8   4   9      219.67      174.39    171.44 o 
  -7   4   9      134.58      148.18    155.19 o 
  -6   4   9      129.89      165.91    164.58 o 
  -5   4   9       47.90       78.75     93.88 o 
  -4   4   9        0.67        0.63    152.60 o 
  -3   4   9       20.08        8.55    139.49 o 
  -2   4   9        7.50        1.82    139.14 o 
  -1   4   9        6.80        0.28    154.35 o 
   0   4   9      365.69      460.59     92.34 o 
   1   4   9       83.74        1.75    155.54 o 
   2   4   9       88.71      206.68    147.27 o 
   3   4   9      124.42       83.23    159.39 o 
   4   4   9        2.50       40.15    155.40 o 
   5   4   9       73.97      205.00    132.14 o 
   6   4   9       68.77        7.29    176.98 o 
   7   4   9        9.43       20.95    171.44 o 
   8   4   9        0.77      141.39    108.39 o 
 -13   5   9        0.04        1.82    217.47 o 
 -12   5   9       20.24       34.05    172.70 o 
 -11   5   9       23.75      112.10    165.98 o 
 -10   5   9      294.53       36.15    213.97 o 
  -9   5   9      391.35      334.55    194.00 o 
  -8   5   9     1283.78     1591.40    138.23 o 
  -7   5   9     1352.18     1491.91    144.47 o 
  -6   5   9      843.15      829.68    115.67 o 
  -5   5   9     2042.40     2346.61    146.64 o 
  -4   5   9     2491.42     2221.82    154.63 o 
  -3   5   9     2239.91     2149.10    148.95 o 
  -2   5   9     1715.75     1728.44    130.46 o 
  -1   5   9      611.43      519.86    115.74 o 
   0   5   9      447.43      428.15     91.08 o 
   1   5   9      416.87      343.38    102.43 o 
   2   5   9       63.92      100.33    130.39 o 
   3   5   9      476.35      524.28    112.03 o 
   4   5   9      296.39      223.22    183.42 o 
   5   5   9        6.70        8.62    180.34 o 
   6   5   9        1.00        4.48    192.88 o 
   7   5   9       37.08       54.16    186.58 o 
   8   5   9       93.64        3.71    212.71 o 
 -13   6   9     1099.48     1247.67    186.72 o 
 -12   6   9     1040.21     1281.44    133.05 o 
 -11   6   9     1628.17     1528.63    170.04 o 
 -10   6   9     2989.38     3143.22    183.35 o 
  -9   6   9     1392.51     1594.83    156.94 o 
  -8   6   9     1796.97     2191.77    171.23 o 
  -7   6   9     1731.84     1886.37    155.33 o 
  -6   6   9      275.80      335.25     94.65 o 
  -5   6   9       40.61      272.26     82.39 o 
  -4   6   9      106.84       69.08    137.46 o 
  -3   6   9        1.56        4.41    101.80 o 
  -2   6   9       70.81       30.06    153.37 o 
  -1   6   9      665.10      629.30    118.41 o 
   0   6   9     1711.49     1509.08    142.86 o 
   1   6   9     2683.60     2869.20    178.73 o 
   2   6   9     1372.46     1389.90    134.45 o 
   3   6   9     1979.98     2197.51    166.12 o 
   4   6   9     1498.37     1552.10    141.25 o 
   5   6   9     1480.80     1498.22    165.00 o 
   6   6   9     2283.63     2246.49    189.73 o 
   7   6   9     1568.68     1597.15    178.31 o 
   8   6   9      844.68      979.97    153.65 o 
 -13   7   9       21.72        3.64    234.08 o 
 -12   7   9        0.01       23.26    180.06 o 
 -11   7   9       77.75       70.48    180.20 o 
 -10   7   9        0.43        1.40    184.47 o 
  -9   7   9      279.57      278.64    193.30 o 
  -8   7   9      248.28        3.85    204.23 o 
  -7   7   9      287.46      404.40    159.04 o 
  -6   7   9      450.51      546.84     98.86 o 
  -5   7   9      499.91      557.21     96.55 o 
  -4   7   9      391.72      316.75    174.60 o 
  -3   7   9     1157.52      939.68    119.74 o 
  -2   7   9     1057.92      854.62    105.23 o 
  -1   7   9     2772.85     2727.47    178.31 o 
   0   7   9     2463.13     2384.30    162.83 o 
   1   7   9      785.82      755.27    115.39 o 
   2   7   9      773.14      696.07    113.50 o 
   3   7   9       65.70        4.13    161.91 o 
   4   7   9      142.58      246.34    143.28 o 
   5   7   9        1.78        0.70    178.80 o 
   6   7   9       19.91        1.12    223.15 o 
   7   7   9        8.73        1.96    206.54 o 
   8   7   9        2.36        1.47    198.77 o 
 -13   8   9      107.82        6.59    219.86 o 
 -12   8   9       46.31        6.94    214.53 o 
 -11   8   9       72.99        4.69    209.84 o 
 -10   8   9      110.65       98.44    164.44 o 
  -9   8   9        4.71        1.54    179.22 o 
  -8   8   9       15.56       21.02    153.93 o 
  -7   8   9       39.55        0.07    174.39 o 
  -6   8   9        3.04       12.47    177.12 o 
  -5   8   9       47.22       19.34    172.42 o 
  -4   8   9        8.78        0.84    155.54 o 
  -3   8   9        2.50        4.27    159.67 o 
  -2   8   9        8.26        0.63    151.48 o 
  -1   8   9      204.22      405.38     99.49 o 
   0   8   9      379.10      299.59    168.22 o 
   1   8   9      583.71      444.41    117.35 o 
   2   8   9      137.37        1.47    168.22 o 
   3   8   9       41.11      184.40    114.34 o 
   4   8   9       25.31        9.95    165.98 o 
   5   8   9        2.16       10.79    165.42 o 
   6   8   9        8.76        6.52    204.23 o 
   7   8   9        6.17        0.70    186.72 o 
   8   8   9        9.71        0.21    214.81 o 
 -12   9   9        8.54        2.87    189.45 o 
 -11   9   9       18.89       53.67    169.62 o 
 -10   9   9      105.81       68.94    181.67 o 
  -9   9   9      929.45      825.83    127.58 o 
  -8   9   9      393.49      358.23    105.65 o 
  -7   9   9     1952.40     1997.41    160.44 o 
  -6   9   9     3213.55     3473.98    189.66 o 
  -5   9   9     1333.73     1322.36    143.00 o 
  -4   9   9     1704.67     1803.55    142.79 o 
  -3   9   9     1587.23     1653.62    138.72 o 
  -2   9   9      844.65     1012.26    120.65 o 
  -1   9   9     1793.74     1483.79    137.88 o 
   0   9   9     1399.31     1454.36    133.26 o 
   1   9   9      165.36      235.90    167.03 o 
   2   9   9      241.34      247.53    158.83 o 
   3   9   9      266.40      274.93    168.29 o 
   4   9   9      142.20       14.01    190.57 o 
   5   9   9       34.75       43.09    154.63 o 
   6   9   9        6.08       20.95    187.70 o 
   7   9   9       14.02        1.40    182.30 o 
 -12  10   9     1051.97     1055.84    170.32 o 
 -11  10   9     1068.08     1186.51    151.05 o 
 -10  10   9      789.73      860.93    144.61 o 
  -9  10   9     1631.96     2008.48    155.12 o 
  -8  10   9     1321.89     1271.85    146.08 o 
  -7  10   9     2201.94     2314.17    166.68 o 
  -6  10   9     1462.59     1551.19    150.77 o 
  -5  10   9      179.69        4.83    179.92 o 
  -4  10   9      119.24        5.75    163.18 o 
  -3  10   9      223.01       90.03    161.98 o 
  -2  10   9      961.87      915.09    110.07 o 
  -1  10   9      904.70      788.27    108.32 o 
   0  10   9     1498.36     1452.68    134.10 o 
   1  10   9      880.52      696.84    119.39 o 
   2  10   9     1814.12     1948.30    164.02 o 
   3  10   9     1605.32     1655.37    161.84 o 
   4  10   9     1301.73     1344.85    141.81 o 
   5  10   9     1664.01     1887.84    163.39 o 
   6  10   9      931.82     1097.88    144.19 o 
   7  10   9     1014.44     1309.40    162.12 o 
 -12  11   9        0.03        0.84    199.33 o 
 -11  11   9       32.61        1.19    193.72 o 
 -10  11   9      129.82       48.69    192.88 o 
  -9  11   9      165.30      206.96    106.71 o 
  -8  11   9      546.20      376.87    192.46 o 
  -7  11   9      872.62      837.25    125.76 o 
  -6  11   9      763.69      873.75    120.51 o 
  -5  11   9     1466.20     1099.98    152.67 o 
  -4  11   9     2360.37     2305.06    159.67 o 
  -3  11   9     1784.43     1508.73    155.33 o 
  -2  11   9     1274.70     1025.02    123.66 o 
  -1  11   9      699.73      668.05    114.27 o 
   0  11   9      413.29      276.75    189.66 o 
   1  11   9      713.12      748.20    133.19 o 
   2  11   9      376.96      288.45    104.60 o 
   3  11   9      519.27      600.93    107.90 o 
   4  11   9       77.71        0.42    184.40 o 
   5  11   9        4.65       64.67    166.89 o 
   6  11   9       21.39      151.90     94.44 o 
   7  11   9       14.66       63.55    172.70 o 
 -12  12   9       28.90      142.86    188.19 o 
 -11  12   9       51.33        6.45    220.42 o 
 -10  12   9       56.19        7.29     92.34 o 
  -9  12   9       97.14       89.05    165.91 o 
  -8  12   9       45.04      199.40    159.25 o 
  -7  12   9      490.44      421.15    103.69 o 
  -6  12   9      259.72       11.14    202.48 o 
  -5  12   9      191.86        7.43    194.91 o 
  -4  12   9        1.14        1.19    181.46 o 
  -3  12   9      253.72      263.01     97.60 o 
  -2  12   9      386.21      141.95    182.65 o 
  -1  12   9       35.35       40.15    157.71 o 
   0  12   9       82.74       93.60    144.05 o 
   1  12   9       24.33        5.46    181.95 o 
   2  12   9       11.93        6.17    172.42 o 
   3  12   9        0.13       40.01    156.66 o 
   4  12   9       77.48        6.59    201.71 o 
   5  12   9       83.18        1.26    195.12 o 
   6  12   9        3.07        1.33    200.24 o 
   7  12   9        6.22        0.84    222.24 o 
 -11  13   9      107.63       44.07    204.72 o 
 -10  13   9      429.05      636.66    112.52 o 
  -9  13   9      540.43      613.61    113.57 o 
  -8  13   9      809.44     1113.36    135.85 o 
  -7  13   9     1021.95      909.76    125.48 o 
  -6  13   9     1951.43     2154.92    151.34 o 
  -5  13   9     3079.01     3158.35    178.87 o 
  -4  13   9     3301.29     3378.70    197.79 o 
  -3  13   9     3116.92     2916.64    173.83 o 
  -2  13   9     2036.95     2284.25    162.83 o 
  -1  13   9      959.50      788.06    120.44 o 
   0  13   9      996.65      830.38    130.95 o 
   1  13   9     1670.47     1340.51    154.35 o 
   2  13   9     1103.03     1004.70    160.23 o 
   3  13   9      544.58      479.93    133.40 o 
   4  13   9      122.94       69.92    185.39 o 
   5  13   9        4.91       98.44     94.02 o 
   6  13   9        2.87       27.81    159.46 o 
 -11  14   9      917.90      573.39    269.95 o 
 -10  14   9     1060.69     1113.01    151.34 o 
  -9  14   9      699.29      458.21    228.19 o 
  -8  14   9      692.56      573.74    139.92 o 
  -7  14   9      130.03        1.96    181.04 o 
  -6  14   9      189.90        1.68    203.46 o 
  -5  14   9      455.46      292.23    208.23 o 
  -4  14   9      157.91      273.66    168.85 o 
  -3  14   9        0.18      140.34    153.30 o 
  -2  14   9      135.89       40.08    157.29 o 
  -1  14   9      418.00      309.47    172.91 o 
   0  14   9      443.20      665.17    113.15 o 
   1  14   9      619.04      696.00    114.20 o 
   2  14   9     1037.60      995.17    131.72 o 
   3  14   9     1365.10     1489.39    158.62 o 
   4  14   9     1119.91     1149.73    141.04 o 
   5  14   9      786.85      891.76    135.78 o 
   6  14   9      790.93      404.75    250.61 o 
 -11  15   9        0.16       39.80    185.67 o 
 -10  15   9       10.70        0.91    194.35 o 
  -9  15   9       29.41      122.54    164.02 o 
  -8  15   9      257.15      153.30    186.51 o 
  -7  15   9      317.06      390.04    168.43 o 
  -6  15   9      598.18      549.01    107.13 o 
  -5  15   9      439.22      456.67    119.95 o 
  -4  15   9      754.50      878.23    121.49 o 
  -3  15   9      701.83      783.58    126.39 o 
  -2  15   9      709.84      836.20    117.49 o 
  -1  15   9      532.32      704.62    125.13 o 
   0  15   9      299.83      317.03    106.07 o 
   1  15   9      176.30      296.15    170.46 o 
   2  15   9       56.98       68.80    143.63 o 
   3  15   9       15.22       11.84    162.83 o 
   4  15   9       24.91      114.06    157.85 o 
   5  15   9       25.54        0.00    174.46 o 
   6  15   9       21.89        0.56    183.84 o 
 -10  16   9       16.63       27.46    180.27 o 
  -9  16   9        3.77        0.21    187.42 o 
  -8  16   9        0.44        0.14    198.56 o 
  -7  16   9       10.16        0.14    184.90 o 
  -6  16   9        6.67        0.21    157.50 o 
  -5  16   9        6.08        0.91    183.63 o 
  -4  16   9      128.58       34.05    176.28 o 
  -3  16   9      198.21       46.38    188.19 o 
  -2  16   9       98.28        2.66    176.42 o 
  -1  16   9        0.15        5.89    172.00 o 
   0  16   9       14.36        8.34    178.94 o 
   1  16   9       87.94      104.39    170.25 o 
   2  16   9      126.51      197.30    173.40 o 
   3  16   9       88.04      157.71    146.22 o 
   4  16   9       69.36      143.84    145.73 o 
   5  16   9      107.88      213.41    179.15 o 
 -10  17   9      204.79        5.18    209.49 o 
  -9  17   9      416.86      616.27    130.74 o 
  -8  17   9      749.05      773.35    193.30 o 
  -7  17   9     1539.33     1818.75    160.93 o 
  -6  17   9     1144.97     1044.14    146.50 o 
  -5  17   9     1087.58     1138.38    121.35 o 
  -4  17   9     1551.85     1749.88    157.78 o 
  -3  17   9     1846.74     1841.39    157.85 o 
  -2  17   9     2316.70     2109.37    172.28 o 
  -1  17   9     2228.87     2174.60    170.46 o 
   0  17   9     2026.62     1793.11    193.65 o 
   1  17   9      970.90      789.89    126.46 o 
   2  17   9      451.39      475.09    112.94 o 
   3  17   9      142.44        3.36    192.39 o 
   4  17   9      204.47      326.98    187.91 o 
   5  17   9      162.70      213.62    169.76 o 
  -9  18   9     1023.87     1136.91    138.72 o 
  -8  18   9      755.21      951.87    146.01 o 
  -7  18   9      264.45      326.35    184.83 o 
  -6  18   9      195.70      171.02    196.88 o 
  -5  18   9        0.52        4.76    175.93 o 
  -4  18   9        3.33       47.08    154.63 o 
  -3  18   9      107.62       13.73    175.23 o 
  -2  18   9       72.09      174.04    156.45 o 
  -1  18   9      232.24      384.57     95.78 o 
   0  18   9      411.62      154.63    198.35 o 
   1  18   9      475.38      423.81    102.08 o 
   2  18   9      570.87      795.49    131.65 o 
   3  18   9      756.00     1027.75    134.59 o 
   4  18   9      896.71      868.43    137.53 o 
  -9  19   9        1.44       20.67    170.25 o 
  -8  19   9        6.22        2.31    209.00 o 
  -7  19   9       37.64       10.09    193.86 o 
  -6  19   9      244.59      500.53    105.30 o 
  -5  19   9      441.63      235.83    213.69 o 
  -4  19   9      612.07      818.82    128.70 o 
  -3  19   9      531.99      508.30    122.89 o 
  -2  19   9      451.63      111.12    200.80 o 
  -1  19   9      397.74      484.20    113.71 o 
   0  19   9      491.64      479.79    122.68 o 
   1  19   9      185.53      234.78    190.36 o 
   2  19   9       59.34      211.31    108.11 o 
   3  19   9       68.74        9.39    192.32 o 
   4  19   9        0.13        0.35    222.66 o 
  -8  20   9       34.76      158.55    166.82 o 
  -7  20   9       41.85      301.76    170.39 o 
  -6  20   9       33.95        0.00    181.95 o 
  -5  20   9       80.43        1.33    183.84 o 
  -4  20   9       33.61        1.33    181.74 o 
  -3  20   9      106.71      343.87    106.78 o 
  -2  20   9      105.51       89.40    166.05 o 
  -1  20   9      103.69       53.25    174.81 o 
   0  20   9      111.79       33.49    185.32 o 
   1  20   9      292.86      116.23    187.84 o 
   2  20   9      319.42       13.03    227.70 o 
   3  20   9      225.50      149.44    196.39 o 
  -7  21   9      411.49      456.32    122.19 o 
  -6  21   9      538.01      715.41    128.14 o 
  -5  21   9      928.68      947.53    135.22 o 
  -4  21   9     1146.48     1046.24    151.76 o 
  -3  21   9     1299.93     1407.91    152.53 o 
  -2  21   9      905.17      977.16    136.34 o 
  -1  21   9     1141.63     1067.89    149.16 o 
   0  21   9      947.27     1139.29    150.07 o 
   1  21   9      515.27      745.82    128.28 o 
   2  21   9      453.77      419.18    138.09 o 
  -6  22   9      347.11      379.04    190.92 o 
  -5  22   9      149.39       97.11    183.42 o 
  -4  22   9       35.98      152.25    182.23 o 
  -3  22   9        7.04        0.70    190.08 o 
  -2  22   9       29.17       59.83    154.77 o 
  -1  22   9      321.55      296.15    201.85 o 
   0  22   9      425.62      308.07    201.29 o 
   1  22   9      702.68      778.96    138.23 o 
  -4  23   9      188.67      349.05    121.84 o 
  -3  23   9      120.10       94.79    174.88 o 
  -2  23   9      162.03      214.67    188.05 o 
  -1  23   9      128.23        1.61    212.71 o 
   0  23   9       53.69        0.56    204.93 o 
 -12   0  10      146.16      278.08    179.50 o 
 -11   0  10      149.73       12.12    176.98 o 
 -10   0  10      240.86      189.45    193.16 o 
  -9   0  10      701.07      406.99    192.46 o 
  -8   0  10      746.99      900.93    117.21 o 
  -7   0  10     1097.09     1088.56    129.48 o 
  -6   0  10     1670.33     1720.53    149.30 o 
  -5   0  10     1681.63     1894.56    155.68 o 
  -4   0  10     1560.27     1677.58    139.35 o 
  -3   0  10     1085.03     1417.23    131.79 o 
  -2   0  10     1173.06     1325.44    131.72 o 
  -1   0  10     1034.30     1014.30    127.86 o 
   0   0  10     1114.35     1442.24    155.12 o 
   1   0  10     1916.03     1798.79    175.58 o 
   2   0  10      458.99      703.29    195.47 o 
   3   0  10      212.13      205.84    173.69 o 
   4   0  10       24.53        3.22    152.95 o 
   5   0  10       21.08      137.60     89.89 o 
   6   0  10       99.11      147.27    166.61 o 
 -12   1  10      267.59      207.11    206.26 o 
 -11   1  10      264.77       14.71    194.63 o 
 -10   1  10      153.85       79.52    187.98 o 
  -9   1  10      260.19       45.54    186.65 o 
  -8   1  10      142.10        0.21    185.18 o 
  -7   1  10        0.55        0.28    167.38 o 
  -6   1  10        6.01       30.48    141.88 o 
  -5   1  10        3.45       50.59    143.84 o 
  -4   1  10       36.09        2.38    157.92 o 
  -3   1  10       94.36      158.83    138.93 o 
  -2   1  10      287.27       60.88    168.15 o 
  -1   1  10      369.37      359.91     98.44 o 
   0   1  10      407.64      622.37    102.50 o 
   1   1  10      496.01      432.92    164.16 o 
   2   1  10      525.16      696.49    107.48 o 
   3   1  10      357.95      345.90    105.58 o 
   4   1  10      569.31      574.23    148.46 o 
   5   1  10      414.12        6.17    236.53 o 
   6   1  10      241.93      264.70    184.90 o 
 -12   2  10        9.19       59.48    192.74 o 
 -11   2  10        0.79        0.00    176.70 o 
 -10   2  10       12.96      132.77    145.80 o 
  -9   2  10        2.34       22.91    163.95 o 
  -8   2  10        2.47        1.40    173.40 o 
  -7   2  10       88.90        1.68    162.62 o 
  -6   2  10      373.20       67.54    194.77 o 
  -5   2  10       31.85        0.28    164.44 o 
  -4   2  10        8.49       11.77    148.18 o 
  -3   2  10        0.11        0.00    173.55 o 
  -2   2  10        2.90        1.26    148.67 o 
  -1   2  10        7.55        1.19    136.55 o 
   0   2  10       30.99        0.91    134.31 o 
   1   2  10       17.94        3.78    152.04 o 
   2   2  10      131.71        0.77    171.51 o 
   3   2  10       22.82        0.98    183.42 o 
   4   2  10       16.86        0.42    152.60 o 
   5   2  10       24.88        0.14    177.68 o 
   6   2  10       34.13      283.40    168.57 o 
 -12   3  10      347.85      286.28    143.70 o 
 -11   3  10      403.22      214.46    218.03 o 
 -10   3  10      221.83        1.05    194.07 o 
  -9   3  10      172.70      193.79    159.81 o 
  -8   3  10        3.33      108.67    157.71 o 
  -7   3  10       68.11      137.18    145.73 o 
  -6   3  10       43.17        1.54    200.52 o 
  -5   3  10       16.17       10.65    162.19 o 
  -4   3  10        1.00        0.84    172.42 o 
  -3   3  10       96.85       13.80    161.28 o 
  -2   3  10      197.38      179.57     90.24 o 
  -1   3  10      112.63      206.40     91.01 o 
   0   3  10       38.36       42.60    136.27 o 
   1   3  10      428.81      263.51    181.32 o 
   2   3  10      260.45        2.59    174.67 o 
   3   3  10      285.93      233.52    111.26 o 
   4   3  10      370.42      195.26    194.35 o 
   5   3  10      337.93      548.45    141.81 o 
   6   3  10      400.60      359.98    213.34 o 
 -12   4  10       79.12        0.63    231.84 o 
 -11   4  10      235.44      292.79    179.85 o 
 -10   4  10      574.88      566.74    182.65 o 
  -9   4  10      510.42      591.96    116.02 o 
  -8   4  10     1405.46     1338.83    147.76 o 
  -7   4  10      820.46      921.81    131.16 o 
  -6   4  10     1334.13     1498.64    141.53 o 
  -5   4  10     1741.07     2069.51    150.56 o 
  -4   4  10     1189.88     1107.27    134.52 o 
  -3   4  10     1251.48     1422.41    124.36 o 
  -2   4  10     1090.65     1272.90    131.72 o 
  -1   4  10      564.96      707.00    108.88 o 
   0   4  10      714.39      494.22    202.55 o 
   1   4  10      230.83      249.28    160.79 o 
   2   4  10      316.48      383.17    113.99 o 
   3   4  10       73.19        3.43    179.29 o 
   4   4  10       30.96        4.76    197.09 o 
   5   4  10        6.22       49.81    152.25 o 
   6   4  10       24.75        0.07    215.37 o 
 -12   5  10      161.82       34.19    195.75 o 
 -11   5  10      272.13       13.03    234.15 o 
 -10   5  10      516.88      298.19    209.98 o 
  -9   5  10      170.48      183.77    177.12 o 
  -8   5  10      535.77      540.25    148.53 o 
  -7   5  10      155.95        4.34    204.16 o 
  -6   5  10       99.19      160.86    143.84 o 
  -5   5  10       51.84       11.07    167.38 o 
  -4   5  10       25.40       67.47    129.62 o 
  -3   5  10      192.85       24.87    166.68 o 
  -2   5  10      128.80      280.46     84.22 o 
  -1   5  10      244.25       18.36    161.00 o 
   0   5  10      564.95      446.44    101.45 o 
   1   5  10      227.74      254.68    161.63 o 
   2   5  10       55.61      146.78    138.30 o 
   3   5  10      228.74      218.39    154.84 o 
   4   5  10      301.45       85.41    199.12 o 
   5   5  10      219.99      338.12    100.54 o 
   6   5  10      271.61      168.29    207.03 o 
 -11   6  10        4.75        3.50    182.02 o 
 -10   6  10       63.41        0.56    228.75 o 
  -9   6  10        1.78        2.17    173.47 o 
  -8   6  10       39.85       83.30    151.48 o 
  -7   6  10       12.93       18.71    145.24 o 
  -6   6  10        3.45        1.47    153.16 o 
  -5   6  10       56.83       50.09    154.07 o 
  -4   6  10        6.23       74.27    135.08 o 
  -3   6  10        9.45      197.58    123.59 o 
  -2   6  10       29.43       75.81    138.30 o 
  -1   6  10       15.91        7.99    170.11 o 
   0   6  10      227.14      131.58    181.67 o 
   1   6  10       27.89        2.94    177.33 o 
   2   6  10        0.31        0.21    186.86 o 
   3   6  10       16.70        1.68    172.98 o 
   4   6  10       65.80        9.88    173.90 o 
   5   6  10       32.91       49.04    144.12 o 
   6   6  10        7.12        5.46    170.04 o 
 -11   7  10      416.89      539.69    137.18 o 
 -10   7  10      302.87      252.02    200.94 o 
  -9   7  10      169.47       19.13    173.12 o 
  -8   7  10      396.37      616.48    112.24 o 
  -7   7  10      142.44      161.35    136.76 o 
  -6   7  10       28.48      116.51    123.38 o 
  -5   7  10      171.89       70.20    157.71 o 
  -4   7  10      503.35      333.22    113.71 o 
  -3   7  10      423.24      360.54    177.26 o 
  -2   7  10      644.68      585.02    118.76 o 
  -1   7  10     1115.80     1027.68    138.58 o 
   0   7  10     1148.33     1419.05    124.01 o 
   1   7  10      805.37      843.48    112.94 o 
   2   7  10      998.24      939.61    138.58 o 
   3   7  10      935.52      904.37    135.50 o 
   4   7  10      242.96      224.13    188.40 o 
   5   7  10      286.56      184.05    187.91 o 
   6   7  10      320.12      251.31    197.23 o 
 -11   8  10      145.07        0.77    206.40 o 
 -10   8  10      248.15       27.95    194.70 o 
  -9   8  10      634.03      813.85    133.12 o 
  -8   8  10      349.78      468.79    117.00 o 
  -7   8  10     1715.59     1989.57    151.20 o 
  -6   8  10     1217.44     1544.74    144.82 o 
  -5   8  10     1012.73     1158.98    117.99 o 
  -4   8  10     1825.28     2007.43    159.32 o 
  -3   8  10     1751.71     2069.02    146.92 o 
  -2   8  10     1304.82     1529.61    143.49 o 
  -1   8  10     1778.42     1881.11    140.76 o 
   0   8  10      574.48      369.72    211.31 o 
   1   8  10      202.92      327.75    167.03 o 
   2   8  10       54.96        0.98    177.33 o 
   3   8  10       87.86      203.46    180.62 o 
   4   8  10       46.97        1.33    202.34 o 
   5   8  10        4.38        1.40    176.70 o 
   6   8  10        0.01       29.78    174.95 o 
 -11   9  10      308.55       11.07    234.57 o 
 -10   9  10      314.69      285.36    180.97 o 
  -9   9  10      199.48      279.55    190.43 o 
  -8   9  10       71.29       78.96    160.30 o 
  -7   9  10      426.12      223.50    118.06 o 
  -6   9  10      227.58       18.08    198.84 o 
  -5   9  10       38.43       58.01    146.92 o 
  -4   9  10        5.08      114.76    164.79 o 
  -3   9  10        7.15        4.20    177.47 o 
  -2   9  10        6.77       91.71    149.02 o 
  -1   9  10        0.60        0.21    143.07 o 
   0   9  10        0.78        4.76    173.62 o 
   1   9  10       21.18        1.47    163.04 o 
   2   9  10      346.13      346.74    178.45 o 
   3   9  10      537.10      529.88    125.62 o 
   4   9  10      351.25      155.47    202.69 o 
   5   9  10      231.27      237.79    183.77 o 
 -11  10  10       11.85        0.35    208.86 o 
 -10  10  10        0.32        0.00    174.32 o 
  -9  10  10        6.41        3.01    194.84 o 
  -8  10  10        0.37       10.37    181.95 o 
  -7  10  10      170.75       12.40    186.37 o 
  -6  10  10      143.16      125.27    150.63 o 
  -5  10  10       24.69      232.61    148.39 o 
  -4  10  10       88.41       54.09    163.95 o 
  -3  10  10      161.78      168.92    150.49 o 
  -2  10  10      417.87      429.27    110.70 o 
  -1  10  10      248.48       75.88    162.69 o 
   0  10  10        7.27        0.84    156.45 o 
   1  10  10       82.94        1.61    156.52 o 
   2  10  10       20.61        0.07    183.63 o 
   3  10  10       16.07       45.40    163.04 o 
   4  10  10        1.32       10.58    180.34 o 
   5  10  10        2.30       10.30    170.32 o 
 -10  11  10      257.15      259.65    120.58 o 
  -9  11  10       93.77        3.99    172.00 o 
  -8  11  10       10.70        7.08    175.79 o 
  -7  11  10       15.50       57.38    159.46 o 
  -6  11  10       15.24        7.92    187.07 o 
  -5  11  10        0.13       21.72    161.98 o 
  -4  11  10       14.09      167.24    134.03 o 
  -3  11  10       14.36        2.94    175.72 o 
  -2  11  10      204.16      216.84    186.86 o 
  -1  11  10      344.39      346.11     99.21 o 
   0  11  10      612.88       99.21    235.76 o 
   1  11  10      328.46      252.51    183.98 o 
   2  11  10      524.21      511.04    136.97 o 
   3  11  10      385.14      410.08    109.30 o 
   4  11  10      606.71      425.91    127.86 o 
   5  11  10      324.37      253.42    205.07 o 
 -10  12  10      245.59      223.08    195.75 o 
  -9  12  10      474.95      504.45    132.14 o 
  -8  12  10      548.93      556.37    114.83 o 
  -7  12  10      612.71      433.13    206.82 o 
  -6  12  10     1127.40     1279.41    142.58 o 
  -5  12  10     1496.41     1570.17    160.16 o 
  -4  12  10     1828.10     1873.68    159.81 o 
  -3  12  10     1820.28     1872.00    171.16 o 
  -2  12  10     1040.84     1061.24    157.29 o 
  -1  12  10      502.92      301.55    205.70 o 
   0  12  10      367.70      214.39    184.19 o 
   1  12  10      196.79      111.40    168.08 o 
   2  12  10      138.42      123.10    184.83 o 
   3  12  10      108.55      136.48    170.81 o 
   4  12  10        8.79        1.47    182.16 o 
 -10  13  10      185.83       16.53    207.88 o 
  -9  13  10      353.80      357.74    187.07 o 
  -8  13  10      360.31      191.76    196.95 o 
  -7  13  10      133.56      138.86    167.31 o 
  -6  13  10      406.94      296.43    191.62 o 
  -5  13  10      284.12      187.35    171.72 o 
  -4  13  10      126.01      148.95    167.52 o 
  -3  13  10       46.20       20.74    178.73 o 
  -2  13  10       44.50        3.43    188.75 o 
  -1  13  10      173.32        9.53    176.07 o 
   0  13  10      279.15      179.50    178.80 o 
   1  13  10      516.45      483.99    197.79 o 
   2  13  10      572.55      692.08    125.13 o 
   3  13  10      288.66      166.54    191.06 o 
   4  13  10      119.69      214.32    179.29 o 
  -9  14  10       14.13        2.17    213.48 o 
  -8  14  10       33.87        9.95    184.12 o 
  -7  14  10        9.87      127.02    151.76 o 
  -6  14  10        1.18      100.12    137.18 o 
  -5  14  10       38.54      102.01    154.35 o 
  -4  14  10        0.09        0.49    165.49 o 
  -3  14  10        0.20       84.57    132.56 o 
  -2  14  10       67.60      155.47    153.58 o 
  -1  14  10       53.42        2.80    166.75 o 
   0  14  10        0.16        0.07    166.12 o 
   1  14  10       25.78        0.91    179.29 o 
   2  14  10       21.31        1.33    175.79 o 
   3  14  10        4.47        1.75    174.46 o 
   4  14  10        2.81        0.91    208.37 o 
  -9  15  10      392.48       29.22    235.90 o 
  -8  15  10      203.05      224.06    174.53 o 
  -7  15  10       61.55      162.90    105.23 o 
  -6  15  10       53.77        1.89    193.72 o 
  -5  15  10        1.40       21.51    160.44 o 
  -4  15  10        8.45        9.67    162.48 o 
  -3  15  10       36.94        2.73    179.57 o 
  -2  15  10       43.03       69.15    158.06 o 
  -1  15  10       35.91       52.06    165.21 o 
   0  15  10       91.17       66.21    185.46 o 
   1  15  10      280.10      159.95    195.68 o 
   2  15  10      225.14       82.18    185.95 o 
   3  15  10      154.29      130.25    182.51 o 
  -8  16  10     1077.47     1042.25    153.09 o 
  -7  16  10     1084.76     1070.98    160.16 o 
  -6  16  10      915.03      874.73    139.99 o 
  -5  16  10      737.51      865.20    138.09 o 
  -4  16  10      660.67      832.20    139.92 o 
  -3  16  10      590.02      854.20    127.16 o 
  -2  16  10      940.35     1008.83    137.46 o 
  -1  16  10      993.16     1008.76    136.97 o 
   0  16  10     1117.18     1449.88    151.13 o 
   1  16  10      548.24      693.06    137.88 o 
   2  16  10       85.59       19.76    199.26 o 
   3  16  10        1.37       12.68     83.58 o 
  -7  17  10       17.97        0.35    195.90 o 
  -6  17  10       27.60      159.11    175.65 o 
  -5  17  10       70.20      174.18    102.85 o 
  -4  17  10       66.49       55.00    161.35 o 
  -3  17  10        1.96      132.49     76.09 o 
  -2  17  10        1.24       10.02    166.96 o 
  -1  17  10       51.87      135.01    167.59 o 
   0  17  10      146.39      253.28     95.07 o 
   1  17  10       67.51        1.96    171.23 o 
   2  17  10       37.71        0.98    188.05 o 
  -7  18  10      108.21       69.08    186.65 o 
  -6  18  10       19.76        2.17    189.38 o 
  -5  18  10       11.92      193.72    148.67 o 
  -4  18  10        4.29        1.47    183.00 o 
  -3  18  10       11.69        2.17    161.91 o 
  -2  18  10        0.98        1.75    183.56 o 
  -1  18  10        7.24       26.13    179.36 o 
   0  18  10       15.31       84.85    154.21 o 
   1  18  10        3.60        5.32    195.68 o 
  -5  19  10       10.13       93.46    154.91 o 
  -4  19  10       21.45        2.52    185.18 o 
  -3  19  10      105.74        1.75    199.54 o 
  -2  19  10      132.97        2.24    194.56 o 
  -1  19  10      290.70      175.02    117.07 o 
   0  19  10      206.64       29.15    187.35 o 
  -3  20  10      802.31      660.76    148.04 o 
  -2  20  10      555.92      356.76    227.35 o 
 -10   1  11       70.59        4.90    192.04 o 
  -9   1  11      134.42        3.99    195.82 o 
  -8   1  11       78.93        2.80    191.48 o 
  -7   1  11       55.80        3.78    156.87 o 
  -6   1  11      201.66        3.99    201.64 o 
  -5   1  11      266.22      231.28    181.11 o 
  -4   1  11       30.32       51.64    160.30 o 
  -3   1  11       35.30       46.59    160.23 o 
  -2   1  11      108.23      177.33    154.42 o 
  -1   1  11      118.90      244.10    148.67 o 
   0   1  11      470.45      696.00    111.75 o 
   1   1  11      317.04        0.07    210.47 o 
   2   1  11       46.96        0.28    178.17 o 
   3   1  11      178.75        2.52    204.58 o 
   4   1  11       31.24       16.46    180.97 o 
 -10   2  11      107.18      277.66    179.29 o 
  -9   2  11      118.16      298.12    153.65 o 
  -8   2  11      139.54      119.88    160.09 o 
  -7   2  11      138.67        9.11    174.18 o 
  -6   2  11      130.69      152.25    144.47 o 
  -5   2  11       80.87       81.41    159.95 o 
  -4   2  11       60.92        5.25    187.14 o 
  -3   2  11       16.79        1.96    153.79 o 
  -2   2  11       11.30        0.07    154.21 o 
  -1   2  11        8.67        0.07    166.68 o 
   0   2  11       15.66      253.70     79.10 o 
   1   2  11      218.25      119.60    182.58 o 
   2   2  11      116.85      183.35     97.04 o 
   3   2  11      172.55       18.36    195.68 o 
   4   2  11      283.46      233.31    200.03 o 
 -10   3  11        6.72       30.27    169.48 o 
  -9   3  11       33.04        6.94    199.47 o 
  -8   3  11       36.89      104.11    166.05 o 
  -7   3  11       60.50        7.85    185.60 o 
  -6   3  11      460.04      600.23    105.44 o 
  -5   3  11      683.47      781.13    127.51 o 
  -4   3  11     1184.54      951.24    164.30 o 
  -3   3  11     1068.34      782.04    163.88 o 
  -2   3  11      745.32      776.92    130.46 o 
  -1   3  11      325.14      351.92    105.51 o 
   0   3  11       61.98        0.00    158.69 o 
   1   3  11      105.09      198.00     80.43 o 
   2   3  11      347.19      314.23    138.16 o 
   3   3  11       59.48      298.82    160.65 o 
   4   3  11      135.73      315.42    187.77 o 
 -10   4  11        3.75      101.03    172.00 o 
  -9   4  11       17.04       24.03    158.76 o 
  -8   4  11      129.18        5.18    184.83 o 
  -7   4  11        3.79        3.64    173.69 o 
  -6   4  11       19.05       26.34    151.90 o 
  -5   4  11       33.21        4.97    199.61 o 
  -4   4  11       47.45       83.51    154.49 o 
  -3   4  11        3.89        0.91    170.32 o 
  -2   4  11        5.59      140.20     87.72 o 
  -1   4  11       48.10        1.68    184.54 o 
   0   4  11       95.82        5.89    180.83 o 
   1   4  11        1.32        0.35    177.19 o 
   2   4  11        0.00       51.57    128.00 o 
   3   4  11       57.36       20.95    179.29 o 
   4   4  11       51.57      194.49    134.45 o 
 -10   5  11       15.62       88.42    166.75 o 
  -9   5  11        7.78      156.59    163.53 o 
  -8   5  11       68.12      227.63    153.30 o 
  -7   5  11       23.22        0.91    164.79 o 
  -6   5  11       51.35        0.21    181.25 o 
  -5   5  11      121.79       94.09    160.79 o 
  -4   5  11      460.67      354.66    191.83 o 
  -3   5  11      590.12      660.13    117.14 o 
  -2   5  11      391.15      379.67    173.33 o 
  -1   5  11      359.10       18.99    202.55 o 
   0   5  11      158.63      116.09    150.91 o 
   1   5  11       42.55      130.39    138.79 o 
   2   5  11       66.71        0.21    154.35 o 
   3   5  11       70.93        5.32    168.78 o 
  -9   6  11      485.71      195.68    201.85 o 
  -8   6  11      309.16        1.96    212.22 o 
  -7   6  11      220.72      124.50    177.82 o 
  -6   6  11       62.69        3.71    178.45 o 
  -5   6  11       90.81      129.13    151.13 o 
  -4   6  11       71.29        3.57    167.80 o 
  -3   6  11       27.05        6.03    158.69 o 
  -2   6  11       14.04       12.19    154.07 o 
  -1   6  11       95.10        3.01    164.51 o 
   0   6  11       96.12        1.47    171.44 o 
   1   6  11        8.33        0.07    173.26 o 
   2   6  11       59.51        0.00    168.36 o 
   3   6  11      109.61       74.90    186.02 o 
  -9   7  11       47.36        2.80    184.40 o 
  -8   7  11      235.62       52.27    203.81 o 
  -7   7  11      472.39      448.96    196.39 o 
  -6   7  11       74.16      159.32    163.74 o 
  -5   7  11       78.77       92.76    140.62 o 
  -4   7  11       16.61      169.13    135.78 o 
  -3   7  11       50.79      214.88     83.51 o 
  -2   7  11      124.04        1.05    194.49 o 
  -1   7  11      190.02       89.26    177.33 o 
   0   7  11      102.82      176.49    158.13 o 
   1   7  11      158.08       22.42    172.28 o 
   2   7  11       39.39        2.73    203.74 o 
   3   7  11       21.15        1.33    166.61 o 
  -9   8  11       13.00        0.14    175.86 o 
  -8   8  11        5.97      107.76    165.91 o 
  -7   8  11      106.35      186.23    163.95 o 
  -6   8  11       36.72      114.34    139.77 o 
  -5   8  11        4.24       10.09    156.31 o 
  -4   8  11       26.99      162.19    136.69 o 
  -3   8  11      134.46        6.38    185.04 o 
  -2   8  11       29.62        1.12    164.51 o 
  -1   8  11        3.46       85.97    133.75 o 
   0   8  11        2.80       17.94    157.85 o 
   1   8  11        0.63        1.75    181.81 o 
   2   8  11       67.34        0.98    163.25 o 
   3   8  11       12.94        0.28    175.58 o 
  -9   9  11       83.55      247.74    166.61 o 
  -8   9  11      321.44      130.74    219.65 o 
  -7   9  11      864.40      824.22    149.93 o 
  -6   9  11      460.16      599.53    131.79 o 
  -5   9  11      165.70      144.26    184.76 o 
  -4   9  11      188.78      250.12    146.15 o 
  -3   9  11      204.17      262.31    102.78 o 
  -2   9  11      388.05      222.87    189.31 o 
  -1   9  11      383.58      371.19    185.46 o 
   0   9  11      360.71      256.01    109.79 o 
   1   9  11      293.24      189.45    173.40 o 
   2   9  11      230.57      166.68    187.77 o 
  -8  10  11      375.13      562.18    122.68 o 
  -7  10  11      396.15      241.93    224.06 o 
  -6  10  11      451.42      169.90    191.55 o 
  -5  10  11      307.43        1.68    192.60 o 
  -4  10  11      105.78        1.54    177.68 o 
  -3  10  11       14.03        0.84    194.70 o 
  -2  10  11        1.12       90.94    139.49 o 
  -1  10  11       27.81        2.31    170.46 o 
   0  10  11       14.81        0.00    177.75 o 
   1  10  11       38.85        0.28    168.85 o 
   2  10  11      295.79      274.01    172.35 o 
  -8  11  11       16.58        3.50    198.07 o 
  -7  11  11        4.18       17.10    176.35 o 
  -6  11  11       13.92        0.49    179.29 o 
  -5  11  11       23.04        2.10    164.51 o 
  -4  11  11      147.31        1.19    190.99 o 
  -3  11  11      182.33        1.75    185.11 o 
  -2  11  11       66.56      178.59    158.48 o 
  -1  11  11      161.01      300.01    100.40 o 
   0  11  11      208.57      107.76    172.84 o 
   1  11  11      118.55      232.68    154.91 o 
   2  11  11       90.83        3.15    188.12 o 
  -7  12  11       21.33       56.26    164.72 o 
  -6  12  11        0.46        0.00    154.56 o 
  -5  12  11        6.21       98.86     96.62 o 
  -4  12  11        0.01        5.32    150.21 o 
  -3  12  11       25.45        1.54    214.39 o 
  -2  12  11        0.53        0.21    168.29 o 
  -1  12  11        1.04       12.19    153.37 o 
   0  12  11        9.33       72.51    160.23 o 
   1  12  11        4.41        2.31    179.50 o 
  -7  13  11        3.41       17.24    160.86 o 
  -6  13  11       56.04      110.28    169.55 o 
  -5  13  11      180.29      364.96    108.88 o 
  -4  13  11      125.11       54.44    179.99 o 
  -3  13  11       70.81      183.21    152.32 o 
  -2  13  11       13.00        0.35    164.16 o 
  -1  13  11       84.91       94.51    167.73 o 
   0  13  11      209.95      344.71    156.94 o 
   1  13  11      289.06      475.37    102.57 o 
  -6  14  11       27.19       43.37    166.33 o 
  -5  14  11        1.55        1.12    160.16 o 
  -4  14  11       38.99        8.27    187.63 o 
  -3  14  11       35.27       84.92    142.51 o 
  -2  14  11       45.69       12.26    199.82 o 
  -1  14  11       56.23       38.88    174.81 o 
   0  14  11       19.10        8.48    157.29 o 
  -4  15  11      101.04      253.91    148.67 o 
  -3  15  11       90.75      245.64    158.13 o 
  -2  15  11      326.14      547.19    114.20 o 
  -6   0  12      453.49      680.94    126.74 o 
  -5   0  12      301.76      482.52    125.55 o 
  -4   0  12      327.32      341.27    190.43 o 
  -3   0  12      644.58      207.03    237.16 o 
  -2   0  12      917.17      963.71    135.64 o 
  -1   0  12      861.22      885.17    149.09 o 
   0   0  12     1153.08     1077.28    180.06 o 
  -6   1  12      140.28      234.71    162.97 o 
  -5   1  12      198.61       60.04    191.41 o 
  -4   1  12      193.59        2.24    201.01 o 
  -3   1  12       86.61       10.30    180.34 o 
  -2   1  12       45.20        0.21    203.46 o 
  -1   1  12        8.16        1.12    197.86 o 
   0   1  12       31.43       49.53    192.81 o 
  -6   2  12        0.05        0.07    176.84 o 
  -5   2  12       24.44        1.82    195.82 o 
  -4   2  12       62.61       34.40    176.35 o 
  -3   2  12       58.82        0.63    182.58 o 
  -2   2  12       49.59        0.77    207.88 o 
  -1   2  12        0.38        0.14    194.28 o 
   0   2  12       24.97      144.33    175.65 o 
  -6   3  12      239.67      249.63    207.67 o 
  -5   3  12       52.55       23.75    196.04 o 
  -4   3  12       51.02       44.07    191.27 o 
  -3   3  12       33.68       98.51    173.69 o 
  -2   3  12        7.43       40.71    177.61 o 
  -1   3  12        0.25       16.11    163.60 o 
   0   3  12       10.33       52.97    174.18 o 
  -6   4  12      236.84        5.61    210.68 o 
  -5   4  12      505.24      357.32    205.21 o 
  -4   4  12      597.79      309.89    228.61 o 
  -3   4  12      623.36      814.27    138.65 o 
  -2   4  12      695.33      417.92    224.69 o 
  -1   4  12      706.39      564.63    255.17 o 
  -6   5  12      175.21      237.58    176.91 o 
  -5   5  12      269.69      162.19    195.54 o 
  -4   5  12      156.90       59.48    179.64 o 
  -3   5  12       65.52        1.05    194.56 o 
  -2   5  12       17.16        1.40    197.16 o 
  -1   5  12        0.58      101.17    168.15 o 
  -5   6  12        0.12       15.76    170.60 o 
  -4   6  12        0.14        0.56    171.65 o 
  -3   6  12        2.30       24.03    175.16 o 
  -2   6  12        0.02       48.13    165.98 o 
  -4   7  12      204.09      218.60    175.79 o 
  -3   7  12      108.58      121.28    110.35 o 
                                                 
